# Supplementary material for: Within-species phylogenetic relatedness of a common mycorrhizal fungus affects evenness in plant communities through effects on dominant species
Source: PLoS One. 2018 Nov 21;13(11):e0198537. doi: 10.1371/journal.pone.0198537 (PMC6248901; doi:10.1371/journal.pone.0198537)
Supplement: S1 Table — (XLSX) [file pone.0198537.s001.xlsx]

## Sheet: Table_S1
S1 Table: Phenotypic measurement per mesocosm, with plant species drymass, colonization, total rootdrymass, total aboveground dry mass, total drymass and total flower production per plant species
Traitement	Replicate	L_drymass	T_drymass	A_drymass	F_drymass	K_drymass	P_drymass	rootdrymass_total	abovegrounddrymass_total	total-drymass_community	A_col	F_col	K_col	L_col	P_col	T_col	L_flower	T_flower	A_flower	F_flower	K_flower	P_flower
5B	Replicate1	2.3	3.4	9	13.1	0.9	0.259	19.69	28.959	48.649	69.2308	63.4146	57.5	64.2857	37.931	51.3514	0	0	1	0	0	0
5B	Replicate10	0.264	7.2	1.654	18.3	0.457	0.433	22.73	28.308	51.038	76.9231	61.2245	48.7805	85.3659	85.3659	75	0	10	0	0	0	0
5B	Replicate2	0.5	5.7	8.9	9.5	1.5	0.6	16.73	26.7	43.43	40	21.1538	64.7059	70.3704	53.8462	86.6667	0	0	0	0	0	0
5B	Replicate3	0.3	7.7	2.6	20.6	0.41	0.205	10.64	31.815	42.455	93.1818	77.2727	90.7407	89.0909	68.2927	90.3226	0	8	0	16	0	0
5B	Replicate4	0.5	15.8	2.9	8.9	1	0.3	12.98	29.4	42.38	89.6552	55.1724	85.5422	88.6364	91.3043	63.1579	0	17	0	0	0	0
5B	Replicate5	1.1	0.027	7.5	12.9	1.3	0.308	16.56	23.135	39.695	33.8028	56.6667	81.8182	75	53.3333	38.4615	0	0	3	0	0	0
5B	Replicate6	1.3	0.3	7	8.3	0.3	0.628	14.39	17.828	32.218	16.0714	40.4255	49.0566	65.8537	90.9091	61.5385	0	0	0	0	0	0
5B	Replicate7	0.5	1.3	3.3	26.5	0.6	0.184	13.12	32.384	45.504	70.2703	25.9259	73.4694	82.8571	25.9259	75	0	0	0	0	0	0
5B	Replicate8	NA	2	5.6	8.8	1.7	0.5	15.69	18.6	34.29	89.7959	70	71.2329	NA	85.7143	47.0588	0	0	0	0	0	0
5B	Replicate9	1.257	6.3	2.3	12.9	0.514	NA	11.57	23.271	34.841	98	79.4872	82.4561	53.125	NA	91.8033	1	0	0	15	0	0
A1	Replicate1	1.5	7.4	7.9	6.7	1.5	1.533	15.52	26.533	42.053	51.7241	65.9091	93.3333	64.5833	93.3333	76.9231	0	3	0	0	0	0
A1	Replicate10	1.586	0.89	4.2	16.4	1.11	0.119	22.5	24.305	46.805	73.7705	79.5918	48.2143	47.9167	100	63.2653	0	0	0	0	0	0
A1	Replicate2	0.2	3.1	3.2	22.4	1.3	0.4	17.57	30.6	48.17	97.3684	62.8205	81.5789	48.3871	88.8889	70.4545	0	0	0	8	0	0
A1	Replicate3	0.142	5.8	10.1	8.2	0.786	0.025	12.35	25.053	37.403	NA	27.7778	66.6667	82.9268	90.3226	93.75	0	0	0	0	0	0
A1	Replicate4	1.2	7	1.8	6.1	2.1	0.9	11.81	19.1	30.91	100	94.2857	29.4118	82.6087	79.4872	82.7586	0	1	0	0	0	0
A1	Replicate5	NA	0.4	4.6	26	0.4	0.052	10.68	31.452	42.132	85.9649	82.6087	74.4681	NA	68.4211	68.6275	0	0	0	0	0	0
A1	Replicate6	3.4	2.1	8	10.4	2.3	0.192	14.71	26.392	41.102	81.3953	62.069	60.3448	48.7179	78	79.4118	0	0	0	0	0	0
A1	Replicate7	2.9	1.5	10.4	11.3	1.2	0.199	17.45	27.499	44.949	72.7273	81.9672	70	74.359	92.1053	59.5238	0	0	0	0	0	0
A1	Replicate8	NA	0.7	0.9	22.3	1	0.074	14.11	24.974	39.084	76.3158	72.9167	69.2308	NA	93.3333	54.6667	0	0	0	0	0	0
A1	Replicate9	0.003	1.343	8	10.9	0.329	NA	12.23	20.575	32.805	89.7059	72.7273	68.1818	NA	NA	90.4762	0	0	0	0	0	0
A4	Replicate1	0.375	5.9	7.1	19.1	1.3	0.787	16.89	34.562	51.452	45	10	25.641	17.6471	50	64.2857	0	4	1	0	0	0
A4	Replicate10	0.185	6.4	6.9	15.7	1.2	0.118	17.2	30.503	47.703	47.5	31.1111	84.8485	63.4146	44.1176	75.6098	0	0	0	0	0	0
A4	Replicate2	1.5	3.6	4.1	7.7	0.457	0.603	13.78	17.96	31.74	89.7436	70.2128	90.2439	47.7612	42.8571	77.0492	0	8	0	0	0	0
A4	Replicate3	0.5	8.3	5.1	7.9	0.7	0.506	15.63	23.006	38.636	43.2432	51.5152	69.4444	60.8696	72.093	31.5068	0	6	0	0	0	0
A4	Replicate4	3.6	10.6	4.3	9.5	1.7	0.137	14.91	29.837	44.747	89.4737	39.6226	81.3559	30.7692	72.0588	79.5918	0	13	2	0	0	0
A4	Replicate5	3	10.7	4.4	8.7	1	0.48	15.91	28.28	44.19	65.3846	45.1613	88.8889	34.4828	44.1176	27.2727	0	5	0	0	0	0
A4	Replicate6	0.5	1.6	8.4	9.5	1.3	NA	12.04	21.3	33.34	56.0976	38.3333	85.2941	66.6667	NA	73.4694	0	0	0	0	0	0
A4	Replicate7	1.6	1.1	2.6	14.6	1.7	0.017	12.29	21.617	33.907	62.963	44.6809	87.8378	79.1667	15.625	66.6667	0	0	0	0	0	0
A4	Replicate8	0.4	1.8	4.8	23.1	1.3	0.013	20.67	31.413	52.083	51.0638	36.7647	72.7273	50	100	75.4717	0	0	0	0	0	0
A4	Replicate9	0.677	2.513	7.4	12.5	NA	0.169	15.4	23.259	38.659	0	0	NA	11.1111	6.25	5.97015	0	0	0	0	0	0
All	Replicate1	0.405	4.4	7.2	11.9	0.679	1.004	17.24	25.588	42.828	80.9524	72.093	83.3333	72.973	81.6327	67.5676	0	2	1	0	1	0
All	Replicate10	0.008	0.942	2.9	14.4	0.173	NA	19.39	18.423	37.813	76.7442	81.6667	50	12.5	NA	79.5918	0	0	1	0	0	0
All	Replicate2	NA	8.2	4	11.5	0.265	0.866	13.74	24.831	38.571	65.1163	72.549	NA	NA	50	55.5556	0	0	0	0	0	0
All	Replicate3	1	8.1	4.5	5.5	1.6	0.442	15.33	21.142	36.472	87.7551	68.9655	77.551	83.1169	90.9091	56.0606	0	4	0	0	0	0
All	Replicate4	0.008	1	11.4	12.3	0.6	NA	18.57	25.308	43.878	83.3333	69.2308	82.8571	NA	NA	36	0	0	0	0	0	0
All	Replicate5	1.8	7.3	6.5	9.7	2.3	0.241	14.5	27.841	42.341	66.6667	92	83.871	46.5116	77.4194	84.4444	0	0	3	0	1	0
All	Replicate6	0.2	0.7	5.9	10.1	3.9	NA	12	20.8	32.8	60	59.2593	64.4068	86.4865	NA	93.75	0	0	0	0	0	0
All	Replicate7	0.2	2.2	0.7	28	0.9	0.059	9.3	32.059	41.359	62.5	29.7297	61.1111	70.7317	77.1429	87.234	0	0	0	8	0	0
All	Replicate8	0.1	3.3	13.2	4.6	0.6	0.054	12.75	21.854	34.604	57.1429	59.375	71.9298	58.1395	79.3103	64.4068	0	0	1	0	0	0
All	Replicate9	0.739	0.33	4.3	13.2	0.423	0.224	10.79	19.216	30.006	31.9149	29.8246	82.7586	50	31.25	20	0	0	0	0	0	0
DAOM229457	Replicate1	0.7	4.8	9.2	12.4	2	0.882	16.25	29.982	46.232	82.0513	65.7143	83.3333	70	85.7143	77.551	0	5	0	0	0	0
DAOM229457	Replicate10	4	2.857	9.8	11.4	0.678	0.954	25.27	29.689	54.959	23.4043	70.8333	44.186	68	75.5102	88.8889	43	5	0	0	0	0
DAOM229457	Replicate2	0.4	1.1	2.9	9.7	1.5	0.6	22.91	16.2	39.11	85.7143	57.1429	82.9787	78.7879	81.9672	86.8421	0	0	0	0	0	0
DAOM229457	Replicate3	3.7	1.3	8.1	17.4	1.3	0.834	18.4	32.634	51.034	70.2703	87.5	59.7403	NA	77.6119	63.8298	0	3	5	0	0	0
DAOM229457	Replicate4	3.8	6.7	1.6	10.4	1.3	0.5	11.3	24.3	35.6	45.1613	15.625	68.5185	67.9245	52.6316	45.7143	0	7	0	0	0	0
DAOM229457	Replicate5	4	6.5	6.3	8.9	2.1	0.529	18.32	28.329	46.649	96.9697	66.6667	90.9091	72.2222	100	75.6757	0	0	0	0	0	0
DAOM229457	Replicate6	0.3	0.3	12.5	8	1.5	0.399	17	22.999	39.999	60.9756	77.7778	51.5152	86.8421	50	67.3913	0	0	0	0	0	0
DAOM229457	Replicate7	1.8	9.1	4.6	10.5	1.9	0.8	11.82	28.7	40.52	79.1667	72.7273	90.2439	41.4634	94.8718	92.5926	0	1	0	0	0	0
DAOM229457	Replicate8	0.4	3.8	8.3	11.3	1.2	0.6	18.26	25.6	43.86	52	83.3333	72.9167	78.7234	82.6923	96.4912	0	0	0	0	0	0
DAOM229457	Replicate9	0.355	7.8	3.2	24.1	1.025	0.168	14.35	36.648	50.998	47.3684	55.5556	51.5625	77.2727	33.3333	67.7966	0	0	0	0	0	0
DAOM240158	Replicate1	0.219	1.4	7.1	20.5	0.266	0.224	17	29.709	46.709	77.5	69.5652	28.5714	80	91.8919	67.2131	0	0	0	0	0	0
DAOM240158	Replicate10	1.826	9.4	5.8	12.6	0.462	0.653	17.42	30.741	48.161	74.5763	83.6066	91.6667	79.5918	81.5385	80	0	1	2	0	0	0
DAOM240158	Replicate2	0.7	3	4.9	14	1.1	0.4	19.59	24.1	43.69	45.614	55.8824	70.8333	79.4872	84.3137	72.7273	0	1	0	0	0	0
DAOM240158	Replicate3	0.013	3.5	4.5	7.2	1.8	1.3	16.71	18.313	35.023	90.6977	69.3878	93.4426	31.25	90.625	71.4286	0	0	0	0	0	0
DAOM240158	Replicate4	0.6	2.7	5.5	6.5	1.7	1.3	15.17	18.3	33.47	69.697	57.971	66.6667	79.1667	90.2439	96.2264	0	0	0	0	0	0
DAOM240158	Replicate5	NA	0.059	7.5	20.5	0.8	0.292	11.92	29.151	41.071	91.4286	96.1538	85.7143	NA	64.7059	70.2703	0	0	0	0	0	0
DAOM240158	Replicate6	0.2	3.6	8.2	24.5	0.225	0.258	14.73	36.983	51.713	58.1395	83.6735	93.1818	76.1905	84.375	81.8182	0	0	0	6	0	0
DAOM240158	Replicate7	0.07	NA	4.5	19.9	0.402	NA	11.5	24.872	36.372	29.5455	79.0698	75	80	NA	NA	0	0	0	0	0	0
DAOM240158	Replicate8	0.071	3.3	5.2	15	0.198	NA	13.28	23.769	37.049	60	58.1395	52.1127	88.8889	NA	63.4615	0	0	0	0	0	0
DAOM240158	Replicate9	1.748	4.3	6.1	24	0.256	0.641	16.16	37.045	53.205	28.9474	41.25	80.3279	72.093	76.5957	69.5652	0	0	0	0	0	0
DAOM240409	Replicate1	0.16	0.335	3.8	21.1	0.163	NA	15.13	25.558	40.688	48	26	65.2174	41.6667	NA	39.1304	0	0	0	0	0	0
DAOM240409	Replicate10	5.7	0.024	2.697	6.6	1.172	0.253	11.82	16.446	28.266	31.0345	38.2022	89.2857	53.4884	60.5263	36.3636	0	0	0	0	0	0
DAOM240409	Replicate2	1.2	0.6	3.1	15.3	2.1	0.465	17.66	22.765	40.425	50	45.9459	72.5806	56.5217	60.3175	53.5714	0	0	0	0	0	0
DAOM240409	Replicate3	0.46	13.3	3.7	5.1	1.9	0.323	13.64	24.783	38.423	94.1176	82.2222	95.122	90.9091	72.093	100	0	9	0	0	3	0
DAOM240409	Replicate4	3.4	7.3	7.3	7.4	3.4	1.1	17.77	29.9	47.67	62.1622	68.4211	81.25	65.1515	81.9672	80	0	2	0	0	2	0
DAOM240409	Replicate5	0.4	0.7	11.9	23	1.4	NA	16.18	37.4	53.58	73.3333	23.0769	57.5758	78.9474	NA	48.3871	0	0	1	4	0	0
DAOM240409	Replicate6	1.4	0.4	8	9.1	1.4	0.4	13.19	20.7	33.89	70.4545	79.1667	87.1795	91.1111	72.5	69.3878	0	0	0	0	0	0
DAOM240409	Replicate7	0.6	0.4	5.5	13.4	0.367	0.388	10.87	20.655	31.525	56.8627	66	94.1176	78.2609	47.5	66.6667	0	0	0	0	0	0
DAOM240409	Replicate8	1.5	1.3	6.9	14.8	0.114	NA	19.58	24.614	44.194	29.5455	48	74.2857	50	NA	47.8261	0	0	0	0	0	0
DAOM240409	Replicate9	0.423	NA	7.3	4.6	0.445	0.019	10.57	12.787	23.357	27.6596	50	88.6792	36.3636	50	NA	0	0	0	0	0	0
DAOMMiroslave	Replicate1	0.218	6.1	8.3	18.8	0.125	0.394	16.24	33.937	50.177	82.7586	45.9459	18.4211	55.5556	92.8571	86.6667	0	11	0	0	0	0
DAOMMiroslave	Replicate10	0.577	3.951	3.6	17.5	0.457	0.082	30.23	26.167	56.397	59.375	46.3415	64.4444	75	38.7097	78.8462	0	0	0	4	0	0
DAOMMiroslave	Replicate2	0.5	3.3	8.4	7.4	2	0.524	23.01	22.124	45.134	87.5	72.2222	70.8333	60.5263	70.8333	64.8148	0	0	10	0	0	0
DAOMMiroslave	Replicate3	0.169	7.6	7.1	11.7	0.9	0.034	17.25	27.503	44.753	75.6098	85.3659	76.3158	83.3333	67.8571	94.5946	0	0	0	0	0	0
DAOMMiroslave	Replicate4	1.2	17.2	2.6	15.6	2.3	1.4	9.92	40.3	50.22	73.913	97.9592	77.7778	62.5	90.9091	66.6667	0	0	0	15	0	0
DAOMMiroslave	Replicate5	0.7	2	11.3	12.9	0.9	0.6	14.54	28.4	42.94	88.4615	75	88.0952	94.1176	91.4894	87.0968	0	0	0	0	0	0
DAOMMiroslave	Replicate6	0.6	0.037	4.5	30.4	0.5	0.242	15.4	36.279	51.679	86.3636	62.069	97.3684	72.0588	72.5	88.8889	0	0	0	0	0	0
DAOMMiroslave	Replicate7	0.5	0.066	2	13.4	1.6	0.35	10.34	17.916	28.256	35.7143	77.9661	73.3333	35.4839	60.8696	53.3333	0	0	0	0	0	0
DAOMMiroslave	Replicate8	0.7	0.9	4.6	23.5	0.4	0.5	19.2	30.6	49.8	84.6154	70.1754	75.4717	61.2245	79.6296	78.7879	8	0	0	0	0	0
DAOMMiroslave	Replicate9	0.031	1.654	1.086	5.7	0.123	NA	4.7	8.594	13.294	71.875	76.3636	78.9474	100	NA	74	0	0	0	0	0	0
ESLQS69	Replicate1	0.528	4.6	5.3	15	0.666	0.321	15.32	26.415	41.735	46.9388	82.9268	95.2381	64.9123	56.5217	84.2105	0	2	0	0	0	0
ESLQS69	Replicate10	0.323	14.1	4.6	23.6	0.255	0.354	16.78	43.232	60.012	79.1667	12.5	52.7778	64.2857	45.7143	72.2222	0	0	0	0	0	0
ESLQS69	Replicate2	3.2	7.2	8	9.3	1.3	0.3	25.39	29.3	54.69	75.4717	49.1525	70	75.6757	68.9655	51.7857	0	6	0	0	0	0
ESLQS69	Replicate3	0.2	8.3	3.1	14.8	1.1	0.267	17.77	27.767	45.537	91.4286	44.4444	53.8462	54.5455	75.5556	82.2581	0	0	0	0	0	0
ESLQS69	Replicate4	0.6	3.7	9.3	11	0.7	1.4	13.55	26.7	40.25	64.4444	76.3158	76.3158	74.359	59.4595	67.3913	0	0	0	0	0	0
ESLQS69	Replicate5	0.007	1.1	3.9	19.6	0.6	0.01	12	25.217	37.217	81.8182	71.4286	52.5	87.8788	63.6364	92.1053	0	0	0	0	0	0
ESLQS69	Replicate6	1.3	0.031	6.7	12.9	1	0.098	17.74	22.029	39.769	37.5	43.6364	67.3913	62	60	31.7073	0	0	0	0	0	0
ESLQS69	Replicate7	0.7	0.084	8.5	8.5	1.8	0.17	13.49	19.754	33.244	21.0526	64.4444	76.9231	53.125	90.625	16	0	0	1	0	0	0
ESLQS69	Replicate8	0.122	3.3	6.7	10.1	0.7	1.3	16.7	22.222	38.922	72.5	77.5	74.2857	73.2143	76.9231	62.7451	0	1	0	0	0	0
ESLQS69	Replicate9	0.191	0.452	0.9	13.7	0.047	0.094	6.34	15.384	21.724	6.81818	7.69231	13.0435	21.7391	48.3333	44.9275	0	0	0	0	0	0
Gp1	Replicate1	0.8	9.3	7.7	8.4	1.6	0.8	16.75	28.6	45.35	61.1111	70.7317	65	77.2727	72.2222	86.3636	0	9	1	0	0	0
Gp1	Replicate10	0.482	0.85	4.136	18.7	0.642	0.097	18.62	24.907	43.527	56.9444	70.4918	70.4545	90	59.0909	58	0	0	0	0	0	0
Gp1	Replicate2	1.3	1.4	2.2	14.1	1.1	0.4	18.02	20.5	38.52	87.0968	62.8571	74.1935	90.4762	84.375	61.2245	0	0	0	0	0	0
Gp1	Replicate3	0.5	1.1	6.4	3.7	1.8	0.7	12.87	14.2	27.07	69.697	48.8372	78.7879	27.5862	58.8235	72.7273	0	0	0	0	0	0
Gp1	Replicate4	NA	0.013	4.7	16.5	0.6	0.9	15.59	22.713	38.303	85	77.2727	60	76.4706	66.6667	NA	0	0	0	0	0	0
Gp1	Replicate5	1.3	6.3	9.3	0.5	3.6	1.1	13.51	22.1	35.61	92	87.5	90.9091	75	84	87.8049	0	0	0	0	0	0
Gp1	Replicate6	0.1	2.8	5	16	0.6	0.076	14.86	24.576	39.436	44	25.641	93.3333	28.8889	66.6667	11.1111	0	0	0	0	0	0
Gp1	Replicate7	0.5	0.136	12.3	10.4	1.4	0.8	13.73	25.536	39.266	30.303	47.8261	88.4615	75	83.6364	56.5217	0	0	4	0	0	0
Gp1	Replicate8	2.2	6.5	7.6	15.3	0.4	0.3	18.2	32.3	50.5	38.5714	36.7347	67.5	48.7805	45.4545	55.814	0	3	1	5	0	0
Gp1	Replicate9	1.746	0.663	8.3	17.9	2.082	0.591	20.64	31.282	51.922	41.5094	61.5385	51.1628	44	55.2632	68.4211	0	0	0	0	0	0
Gp4	Replicate1	1.9	3	3.1	16.1	0.65	0.627	17.17	25.377	42.547	69.2308	13.6364	69.2308	75	95.2381	25	0	1	0	0	0	0
Gp4	Replicate10	0.942	5.7	5.5	12	0.701	0.865	21.77	25.708	47.478	78.7234	60.5634	100	68.5714	79.1667	48.0769	0	3	0	0	0	0
Gp4	Replicate2	0.087	9.5	5.2	6.7	1.6	0.443	14.79	23.53	38.32	64.5161	75.5102	76.6667	72.5	80	76.3636	0	11	0	0	0	0
Gp4	Replicate3	0.8	11.1	6.3	5.5	1.4	0.565	15.9	25.665	41.565	94.7368	88.6792	54.1667	62.8571	97.1429	77.2727	0	15	0	0	0	0
Gp4	Replicate4	2.4	3.6	6.4	7.7	1.7	0.3	14.01	22.1	36.11	97.2222	92.8571	63.6364	93.1034	90.6977	96.7742	0	0	3	0	0	0
Gp4	Replicate5	0.5	0.7	7.6	14.3	0.5	0.187	17.16	23.787	40.947	32	29.1667	62.5	48	41.4634	8.88889	0	0	2	0	0	0
Gp4	Replicate6	1.4	4.2	4.9	21.8	0.7	0.305	17.61	33.305	50.915	68.2927	77.0833	88.2353	89.2857	78.0488	77.7778	0	0	1	0	0	0
Gp4	Replicate7	2.4	5.4	5.1	9.1	2	0.131	14.38	24.131	38.511	77.7778	63.2184	85.4167	29.5455	87.7551	75.6098	7	3	0	0	0	0
Gp4	Replicate8	0.17	0.3	1.4	26.7	0.9	0.7	15.5	30.17	45.67	73.8095	36.3636	65.625	NA	73.3333	100	0	0	0	0	0	0
Gp4	Replicate9	0.692	1.1	0.61	7.2	NA	NA	3.75	9.602	13.352	82.9268	90.2439	NA	106.667	NA	44.186	0	0	0	0	0	0
Gp4+5	Replicate1	0.9	5.7	3.1	18.9	0.918	0.684	17.93	30.202	48.132	46.1538	73.5849	70.5882	58.1395	88.3721	86.6667	0	4	0	0	0	0
Gp4+5	Replicate10	1.606	2.137	4	17.2	0.695	0.024	19.38	25.662	45.042	67.7966	47.7273	70.4545	68.5185	54.2857	37.5	0	0	0	6	0	0
Gp4+5	Replicate2	1.4	5.7	7.2	8.9	2.1	1.619	20.42	26.919	47.339	83.3333	90	86.9565	NA	80	92.5	28	5	3	0	0	0
Gp4+5	Replicate3	0.4	6.3	7.2	11.6	1.7	0.689	14.93	27.889	42.819	81.3333	75	92.3077	85	81.4815	80.3571	0	5	0	12	0	0
Gp4+5	Replicate4	2.9	7.7	3.9	15.6	1.7	0.03	15.03	31.83	46.86	85.7143	68.9655	89.6552	73.6842	76.9231	95.6522	0	15	0	0	0	0
Gp4+5	Replicate5	0.3	3	3	16.4	0.8	0.5	13.39	24	37.39	65.7143	50	38.7097	65	77.7778	87.5	0	0	0	0	0	0
Gp4+5	Replicate6	NA	1.9	8.3	7.9	1.2	0.583	19.2	19.883	39.083	44.4444	79.1667	76	NA	59.4595	27.6596	0	0	6	0	0	0
Gp4+5	Replicate7	1.5	4.9	3	17.2	1.1	0.4	11.96	28.1	40.06	68.4211	80	77.4194	33.3333	48.5714	77.9412	0	0	0	13	0	0
Gp4+5	Replicate8	0.2	5.3	8	13.9	0.268	NA	19.32	27.668	46.988	72.7273	40	82.8571	14.7059	NA	59.2593	0	0	1	0	0	0
Gp4+5	Replicate9	1.411	3.85	4.3	4.5	0.836	0.033	16.93	14.93	31.86	56.7568	48	83.3333	84	45.4545	85.2941	0	0	0	0	0	0
Gp5	Replicate1	0.8	0.8	4.9	17.7	0.269	0.7	17.41	25.169	42.579	60.3175	53.2258	51.7857	61.0169	52.9412	67.5676	0	1	0	0	0	0
Gp5	Replicate10	1.748	0.482	4.5	16.5	0.484	0.591	20.42	24.305	44.725	50	83.6735	88.3721	86.2069	85.1064	68.1818	0	0	0	0	0	0
Gp5	Replicate2	0.217	2.1	5.7	9.9	0.73	0.477	18.17	19.124	37.294	81.6327	75.9259	73.5849	31.9149	56.8966	75	0	0	4	0	0	0
Gp5	Replicate3	1	2.2	3.7	15	0.7	0.112	16.98	22.712	39.692	80	17.7778	58.5366	NA	65.1163	73.5849	0	0	0	0	0	0
Gp5	Replicate4	1.1	4.4	3	13.6	0.7	0.173	14.38	22.973	37.353	83.3333	50	75	96	88	100	0	2	0	3	0	0
Gp5	Replicate5	3.4	11.4	8.3	5.1	2.2	1.1	14.98	31.5	46.48	50	100	51.5152	50	76.9231	83.3333	8	14	4	0	1	0
Gp5	Replicate6	0.9	0.069	4.8	24.5	0.9	0.159	15.8	31.328	47.128	78.5714	54.386	76.7442	50.8197	56.25	58.5366	0	0	0	0	0	0
Gp5	Replicate7	1	1.5	3.1	17.2	0.8	0.133	12.96	23.733	36.693	64.5833	38.0952	88.5714	96.1538	71.875	81.8182	0	0	0	0	0	0
Gp5	Replicate8	NA	0.5	4	15.2	0.7	NA	14.46	20.4	34.86	87.8788	80	35.2941	NA	NA	81.3953	0	0	0	0	0	0
Gp5	Replicate9	0.003	1.094	2.5	16	0.051	0.012	12.06	19.66	31.72	74.1935	58.3333	87.8788	NA	66.6667	67.8571	0	0	0	0	0	0
LPA54	Replicate1	0.442	7	5.1	8.9	0.447	0.308	13.02	22.197	35.217	31.5789	55.5556	44.898	64.8649	53.8462	90.9091	0	3	0	0	0	0
LPA54	Replicate10	3.559	5.095	4.023	7.565	1.27	0.87	18.18	22.382	40.562	51.4286	38.2353	86.4865	76	90	82.8125	51	8	0	0	0	0
LPA54	Replicate2	0.4	2.4	4.3	8.8	0.674	0.641	17.11	17.215	34.325	68.2927	74.2857	89.6552	52.8302	51.3514	82.0513	0	0	0	0	0	0
LPA54	Replicate3	0.6	0.7	8.9	9.3	1.3	0.8	19.85	21.6	41.45	65.8537	56.8966	93.75	95.3488	87.1795	68.75	0	0	3	0	0	0
LPA54	Replicate4	2.1	7.3	6.4	8.7	0.842	0.9	13.29	26.242	39.532	83.3333	68.9655	94.7368	89.3939	92.5926	55	0	3	1	0	0	0
LPA54	Replicate5	1.3	2.3	3.2	15.2	1.1	0.4	18.31	23.5	41.81	90.3226	86.8421	78.5714	71.875	66.6667	80.9524	0	0	0	0	0	0
LPA54	Replicate6	0.3	0.095	15.5	4.3	0.9	NA	11.45	21.095	32.545	59.2593	71.7391	86.0465	80	NA	62.5	0	0	0	0	0	0
LPA54	Replicate7	0.5	2.2	7.3	12.5	0.7	NA	17.62	23.2	40.82	50	32.6531	93.3333	83.7838	NA	67.4419	0	0	0	0	0	0
LPA54	Replicate8	0.6	3	4.8	25.1	0.109	NA	16.5	33.609	50.109	61.9048	72.2222	69.5652	87.8049	NA	48	0	0	0	0	0	0
LPA54	Replicate9	0.67	NA	0.68	12.2	0.244	NA	6.13	13.794	19.924	49.1803	74.4186	63.4921	NA	NA	46.4286	0	0	0	0	0	0
Natural	Replicate1	1.3	2.5	9.7	15.8	0.335	0.049	15.13	29.684	44.814	23.0769	14.2857	56.1404	43.6364	63.8889	52.7273	0	0	4	0	0	0
Natural	Replicate10	0.049	4.718	3.4	9.9	0.436	0.055	20.69	18.558	39.248	0	3.0303	30.303	8.33333	0	14	0	0	0	0	0	0
Natural	Replicate2	NA	4.6	11.9	6	0.794	0.678	17.56	23.972	41.532	35	23.8095	24.4444	NA	34.7826	47.3684	0	0	3	0	0	0
Natural	Replicate3	0.6	0.8	2.7	30.3	0.7	0.697	13.72	35.797	49.517	73.3333	12.1212	24.6154	54.5455	59.4595	30.5085	0	0	0	0	0	0
Natural	Replicate4	4.4	4.2	3.6	10.9	0.8	0.4	12.38	24.3	36.68	63.0952	57.377	21.2766	64.4444	55.2632	57.2917	0	0	1	0	0	0
Natural	Replicate5	2	2.4	4.7	20	0.6	0.09	12.24	29.79	42.03	5.12821	11.6279	21.6216	33.3333	31.0345	10.8108	0	0	0	0	0	0
Natural	Replicate6	0.3	2.6	10.1	9.5	0.33	0.418	19.06	23.248	42.308	0	22.2222	3.84615	4.16667	34.2105	17.0213	0	0	0	0	0	0
Natural	Replicate7	0.5	1.6	4	18.1	0.5	0.097	14.53	24.797	39.327	27.2727	6.97674	6.81818	20.6897	57.8947	25	0	0	0	0	0	0
Natural	Replicate8	0.1	1.6	8.8	9.9	0.166	0.377	16.35	20.943	37.293	0	23.0769	37.037	38.4615	60	55.2632	0	0	0	0	0	0
Natural	Replicate9	0.041	1.281	3.7	13.5	0.419	0.445	12.18	19.386	31.566	9.25926	8.33333	29.7872	42.2222	38	21.2766	0	0	0	0	0	0
NM	Replicate1	0.8	0.6	5.7	13.9	0.917	0.065	19.21	21.982	41.192	0	0	0	0	0	0	0	0	0	0	0	0
NM	Replicate10	1.453	5.4	5.6	24.8	0.538	0.19	20	37.981	57.981	0	0	0	0	0	0	0	2	0	0	0	0
NM	Replicate2	2.8	0.8	8.6	10.4	0.674	1.2	17.74	24.474	42.214	0	4	0	0	0	0	0	0	0	0	0	0
NM	Replicate3	0.334	2.9	4.6	21.4	0.272	0.441	16.53	29.947	46.477	0	0	0	0	0	0	0	0	0	5	0	0
NM	Replicate4	3.7	4.7	4.6	12.7	0.3	0.125	17.14	26.125	43.265	4.16667	0	0	0	0	0	0	0	0	0	0	0
NM	Replicate5	1.2	3.1	9	13.2	NA	NA	16.89	26.5	43.39	0	0	NA	0	NA	0	0	2	0	0	0	0
NM	Replicate6	1.4	1.5	6.4	17.4	2.1	0.04	16.46	28.84	45.3	0	0	0	0	0	0	0	0	1	0	0	0
NM	Replicate7	0.4	0.7	5.7	17.2	0.4	0.105	12.55	24.505	37.055	0	0	0	0	0	0	0	0	0	0	0	0
NM	Replicate8	1	1.4	6.1	16.4	0.387	0.453	17.04	25.74	42.78	0	0	0	0	0	0	0	0	0	0	0	0
NM	Replicate9	0.167	0.069	4.1	7.5	NA	0.277	5.9	12.113	18.013	0	0	NA	2.22222	0	0	0	0	0	0	0	0
