# Supplementary material for: Within-species phylogenetic relatedness of a common mycorrhizal fungus affects evenness in plant communities through effects on dominant species
Source: PLoS One. 2018 Nov 21;13(11):e0198537. doi: 10.1371/journal.pone.0198537 (PMC6248901; doi:10.1371/journal.pone.0198537)
Supplement: S2 Table — (XLSX) [file pone.0198537.s002.xlsx]

## Sheet: Table_S2
S2 Table: Phenotypic measurement for individual plant, colonisation percentage, above ground drymass and flower production
Traitement	Replicat	Plant	col_percentage	Drymass	flower_tot170815	fresh_flower170815	dead_flower170815	young_flower170815	flower_tot210715	fresh_flower210715	dead_flower210715	young_flower210715
5B	Replicate1	Arrhenatherum	69.2308	9	0	0	0	0	1	0	1	0
A1	Replicate1	Arrhenatherum	51.7241	7.9	0	0	0	0	0	0	0	0
A4	Replicate1	Arrhenatherum	45	7.1	1	0	1	0	1	0	1	0
All	Replicate1	Arrhenatherum	80.9524	7.2	1	0	1	0	1	0	1	0
DAOM229457	Replicate1	Arrhenatherum	82.0513	9.2	0	0	0	0	0	0	0	0
DAOM240158	Replicate1	Arrhenatherum	77.5	7.1	0	0	0	0	0	0	0	0
DAOM240409	Replicate1	Arrhenatherum	48	3.8	0	0	0	0	0	0	0	0
DAOMMiroslave	Replicate1	Arrhenatherum	82.7586	8.3	0	0	0	0	0	0	0	0
ESLQS69	Replicate1	Arrhenatherum	46.9388	5.3	0	0	0	0	0	0	0	0
Gp1	Replicate1	Arrhenatherum	61.1111	7.7	0	0	0	0	1	0	1	0
Gp4	Replicate1	Arrhenatherum	69.2308	3.1	0	0	0	0	0	0	0	0
Gp4+5	Replicate1	Arrhenatherum	46.1538	3.1	0	0	0	0	0	0	0	0
Gp5	Replicate1	Arrhenatherum	60.3175	4.9	0	0	0	0	0	0	0	0
LPA54	Replicate1	Arrhenatherum	31.5789	5.1	0	0	0	0	0	0	0	0
Natural	Replicate1	Arrhenatherum	23.0769	9.7	3	0	3	0	4	0	4	0
NM	Replicate1	Arrhenatherum	0	5.7	0	0	0	0	0	0	0	0
5B	Replicate1	Festuca	63.4146	13.1	0	0	0	0	0	0	0	0
A1	Replicate1	Festuca	65.9091	6.7	0	0	0	0	0	0	0	0
A4	Replicate1	Festuca	10	19.1	0	0	0	0	0	0	0	0
All	Replicate1	Festuca	72.093	11.9	0	0	0	0	0	0	0	0
DAOM229457	Replicate1	Festuca	65.7143	12.4	0	0	0	0	0	0	0	0
DAOM240158	Replicate1	Festuca	69.5652	20.5	1	0	1	0	0	0	0	0
DAOM240409	Replicate1	Festuca	26	21.1	0	0	0	0	0	0	0	0
DAOMMiroslave	Replicate1	Festuca	45.9459	18.8	19	8	11	0	0	0	0	0
ESLQS69	Replicate1	Festuca	82.9268	15	0	0	0	0	0	0	0	0
Gp1	Replicate1	Festuca	70.7317	8.4	0	0	0	0	0	0	0	0
Gp4	Replicate1	Festuca	13.6364	16.1	0	0	0	0	0	0	0	0
Gp4+5	Replicate1	Festuca	73.5849	18.9	11	11	0	0	0	0	0	0
Gp5	Replicate1	Festuca	53.2258	17.7	0	0	0	0	0	0	0	0
LPA54	Replicate1	Festuca	55.5556	8.9	0	0	0	0	0	0	0	0
Natural	Replicate1	Festuca	14.2857	15.8	0	0	0	0	0	0	0	0
NM	Replicate1	Festuca	0	13.9	0	0	0	0	0	0	0	0
5B	Replicate1	Knautia	57.5	0.9	0	0	0	0	0	0	0	0
A1	Replicate1	Knautia	93.3333	1.5	0	0	0	0	0	0	0	0
A4	Replicate1	Knautia	25.641	1.3	0	0	0	0	0	0	0	0
All	Replicate1	Knautia	83.3333	0.679	1	0	1	0	1	0	1	0
DAOM229457	Replicate1	Knautia	83.3333	2	0	0	0	0	0	0	0	0
DAOM240158	Replicate1	Knautia	28.5714	0.266	0	0	0	0	0	0	0	0
DAOM240409	Replicate1	Knautia	65.2174	0.163	0	0	0	0	0	0	0	0
DAOMMiroslave	Replicate1	Knautia	18.4211	0.125	0	0	0	0	0	0	0	0
ESLQS69	Replicate1	Knautia	95.2381	0.666	0	0	0	0	0	0	0	0
Gp1	Replicate1	Knautia	65	1.6	0	0	0	0	0	0	0	0
Gp4	Replicate1	Knautia	69.2308	0.65	0	0	0	0	0	0	0	0
Gp4+5	Replicate1	Knautia	70.5882	0.918	0	0	0	0	0	0	0	0
Gp5	Replicate1	Knautia	51.7857	0.269	0	0	0	0	0	0	0	0
LPA54	Replicate1	Knautia	44.898	0.447	0	0	0	0	0	0	0	0
Natural	Replicate1	Knautia	56.1404	0.335	0	0	0	0	0	0	0	0
NM	Replicate1	Knautia	0	0.917	0	0	0	0	0	0	0	0
5B	Replicate1	Lotus	64.2857	2.3	0	0	0	0	0	0	0	0
A1	Replicate1	Lotus	64.5833	1.5	0	0	0	0	0	0	0	0
A4	Replicate1	Lotus	17.6471	0.375	0	0	0	0	0	0	0	0
All	Replicate1	Lotus	72.973	0.405	0	0	0	0	0	0	0	0
DAOM229457	Replicate1	Lotus	70	0.7	0	0	0	0	0	0	0	0
DAOM240158	Replicate1	Lotus	80	0.219	0	0	0	0	0	0	0	0
DAOM240409	Replicate1	Lotus	41.6667	0.16	0	0	0	0	0	0	0	0
DAOMMiroslave	Replicate1	Lotus	55.5556	0.218	0	0	0	0	0	0	0	0
ESLQS69	Replicate1	Lotus	64.9123	0.528	0	0	0	0	0	0	0	0
Gp1	Replicate1	Lotus	77.2727	0.8	0	0	0	0	0	0	0	0
Gp4	Replicate1	Lotus	75	1.9	5	4	1	0	0	0	0	0
Gp4+5	Replicate1	Lotus	58.1395	0.9	0	0	0	0	0	0	0	0
Gp5	Replicate1	Lotus	61.0169	0.8	0	0	0	0	0	0	0	0
LPA54	Replicate1	Lotus	64.8649	0.442	0	0	0	0	0	0	0	0
Natural	Replicate1	Lotus	43.6364	1.3	2	2	0	0	0	0	0	0
NM	Replicate1	Lotus	0	0.8	0	0	0	0	0	0	0	0
5B	Replicate1	Prunella	37.931	0.259	0	0	0	0	0	0	0	0
A1	Replicate1	Prunella	93.3333	1.533	0	0	0	0	0	0	0	0
A4	Replicate1	Prunella	50	0.787	0	0	0	0	0	0	0	0
All	Replicate1	Prunella	81.6327	1.004	0	0	0	0	0	0	0	0
DAOM229457	Replicate1	Prunella	85.7143	0.882	0	0	0	0	0	0	0	0
DAOM240158	Replicate1	Prunella	91.8919	0.224	0	0	0	0	0	0	0	0
DAOM240409	Replicate1	Prunella	NA	NA	0	0	0	0	0	0	0	0
DAOMMiroslave	Replicate1	Prunella	92.8571	0.394	0	0	0	0	0	0	0	0
ESLQS69	Replicate1	Prunella	56.5217	0.321	0	0	0	0	0	0	0	0
Gp1	Replicate1	Prunella	72.2222	0.8	0	0	0	0	0	0	0	0
Gp4	Replicate1	Prunella	95.2381	0.627	0	0	0	0	0	0	0	0
Gp4+5	Replicate1	Prunella	88.3721	0.684	0	0	0	0	0	0	0	0
Gp5	Replicate1	Prunella	52.9412	0.7	0	0	0	0	0	0	0	0
LPA54	Replicate1	Prunella	53.8462	0.308	0	0	0	0	0	0	0	0
Natural	Replicate1	Prunella	63.8889	0.049	0	0	0	0	0	0	0	0
NM	Replicate1	Prunella	0	0.065	0	0	0	0	0	0	0	0
5B	Replicate1	Trifolium	51.3514	3.4	7	5	0	2	0	0	0	0
A1	Replicate1	Trifolium	76.9231	7.4	11	5	3	3	3	0	2	1
A4	Replicate1	Trifolium	64.2857	5.9	12	2	7	3	4	2	0	2
All	Replicate1	Trifolium	67.5676	4.4	4	0	3	1	2	1	1	0
DAOM229457	Replicate1	Trifolium	77.551	4.8	10	1	9	0	5	0	2	3
DAOM240158	Replicate1	Trifolium	67.2131	1.4	0	0	0	0	0	0	0	0
DAOM240409	Replicate1	Trifolium	39.1304	0.335	0	0	0	0	0	0	0	0
DAOMMiroslave	Replicate1	Trifolium	86.6667	6.1	16	2	14	0	11	6	3	2
ESLQS69	Replicate1	Trifolium	84.2105	4.6	4	2	2	0	2	2	0	0
Gp1	Replicate1	Trifolium	86.3636	9.3	22	7	15	0	9	0	7	2
Gp4	Replicate1	Trifolium	25	3	5	2	2	1	1	1	0	0
Gp4+5	Replicate1	Trifolium	86.6667	5.7	4	2	2	0	4	1	3	0
Gp5	Replicate1	Trifolium	67.5676	0.8	1	0	1	0	1	0	1	0
LPA54	Replicate1	Trifolium	90.9091	7	13	2	9	2	3	0	0	3
Natural	Replicate1	Trifolium	52.7273	2.5	5	3	0	2	0	0	0	0
NM	Replicate1	Trifolium	0	0.6	0	0	0	0	0	0	0	0
5B	Replicate10	Arrhenatherum	76.9231	1.654	0	0	0	0	0	0	0	0
A1	Replicate10	Arrhenatherum	73.7705	4.2	0	0	0	0	0	0	0	0
A4	Replicate10	Arrhenatherum	47.5	6.9	0	0	0	0	0	0	0	0
All	Replicate10	Arrhenatherum	76.7442	2.9	1	0	1	0	1	0	1	0
DAOM229457	Replicate10	Arrhenatherum	23.4043	9.8	0	0	0	0	0	0	0	0
DAOM240158	Replicate10	Arrhenatherum	74.5763	5.8	2	0	2	0	2	2	0	0
DAOM240409	Replicate10	Arrhenatherum	31.0345	2.697	0	0	0	0	0	0	0	0
DAOMMiroslave	Replicate10	Arrhenatherum	59.375	3.6	0	0	0	0	0	0	0	0
ESLQS69	Replicate10	Arrhenatherum	79.1667	4.6	0	0	0	0	0	0	0	0
Gp1	Replicate10	Arrhenatherum	56.9444	4.136	0	0	0	0	0	0	0	0
Gp4	Replicate10	Arrhenatherum	78.7234	5.5	0	0	0	0	0	0	0	0
Gp4+5	Replicate10	Arrhenatherum	67.7966	4	0	0	0	0	0	0	0	0
Gp5	Replicate10	Arrhenatherum	50	4.5	0	0	0	0	0	0	0	0
LPA54	Replicate10	Arrhenatherum	51.4286	4.023	0	0	0	0	0	0	0	0
Natural	Replicate10	Arrhenatherum	0	3.4	0	0	0	0	0	0	0	0
NM	Replicate10	Arrhenatherum	0	5.6	0	0	0	0	0	0	0	0
5B	Replicate10	Festuca	61.2245	18.3	0	0	0	0	0	0	0	0
A1	Replicate10	Festuca	79.5918	16.4	0	0	0	0	0	0	0	0
A4	Replicate10	Festuca	31.1111	15.7	0	0	0	0	0	0	0	0
All	Replicate10	Festuca	81.6667	14.4	0	0	0	0	0	0	0	0
DAOM229457	Replicate10	Festuca	70.8333	11.4	0	0	0	0	0	0	0	0
DAOM240158	Replicate10	Festuca	83.6066	12.6	0	0	0	0	0	0	0	0
DAOM240409	Replicate10	Festuca	38.2022	6.6	0	0	0	0	0	0	0	0
DAOMMiroslave	Replicate10	Festuca	46.3415	17.5	12	5	5	2	4	4	0	0
ESLQS69	Replicate10	Festuca	12.5	23.6	0	0	0	0	0	0	0	0
Gp1	Replicate10	Festuca	70.4918	18.7	0	0	0	0	0	0	0	0
Gp4	Replicate10	Festuca	60.5634	12	0	0	0	0	0	0	0	0
Gp4+5	Replicate10	Festuca	47.7273	17.2	9	5	3	1	6	6	0	0
Gp5	Replicate10	Festuca	83.6735	16.5	0	0	0	0	0	0	0	0
LPA54	Replicate10	Festuca	38.2353	7.565	0	0	0	0	0	0	0	0
Natural	Replicate10	Festuca	3.0303	9.9	0	0	0	0	0	0	0	0
NM	Replicate10	Festuca	0	24.8	0	0	0	0	0	0	0	0
5B	Replicate10	Knautia	48.7805	0.457	0	0	0	0	0	0	0	0
A1	Replicate10	Knautia	48.2143	1.11	0	0	0	0	0	0	0	0
A4	Replicate10	Knautia	84.8485	1.2	0	0	0	0	0	0	0	0
All	Replicate10	Knautia	50	0.173	0	0	0	0	0	0	0	0
DAOM229457	Replicate10	Knautia	44.186	0.678	0	0	0	0	0	0	0	0
DAOM240158	Replicate10	Knautia	91.6667	0.462	0	0	0	0	0	0	0	0
DAOM240409	Replicate10	Knautia	89.2857	1.172	0	0	0	0	0	0	0	0
DAOMMiroslave	Replicate10	Knautia	64.4444	0.457	0	0	0	0	0	0	0	0
ESLQS69	Replicate10	Knautia	52.7778	0.255	0	0	0	0	0	0	0	0
Gp1	Replicate10	Knautia	70.4545	0.642	0	0	0	0	0	0	0	0
Gp4	Replicate10	Knautia	100	0.701	0	0	0	0	0	0	0	0
Gp4+5	Replicate10	Knautia	70.4545	0.695	0	0	0	0	0	0	0	0
Gp5	Replicate10	Knautia	88.3721	0.484	0	0	0	0	0	0	0	0
LPA54	Replicate10	Knautia	86.4865	1.27	0	0	0	0	0	0	0	0
Natural	Replicate10	Knautia	30.303	0.436	0	0	0	0	0	0	0	0
NM	Replicate10	Knautia	0	0.538	0	0	0	0	0	0	0	0
5B	Replicate10	Lotus	85.3659	0.264	0	0	0	0	0	0	0	0
A1	Replicate10	Lotus	47.9167	1.586	0	0	0	0	0	0	0	0
A4	Replicate10	Lotus	63.4146	0.185	0	0	0	0	0	0	0	0
All	Replicate10	Lotus	12.5	0.008	0	0	0	0	0	0	0	0
DAOM229457	Replicate10	Lotus	68	4	4	4	0	0	4	4	0	1
DAOM240158	Replicate10	Lotus	79.5918	1.826	0	0	0	0	0	0	0	0
DAOM240409	Replicate10	Lotus	53.4884	5.7	1	1	0	0	0	0	0	0
DAOMMiroslave	Replicate10	Lotus	75	0.577	0	0	0	0	0	0	0	0
ESLQS69	Replicate10	Lotus	64.2857	0.323	0	0	0	0	0	0	0	0
Gp1	Replicate10	Lotus	90	0.482	0	0	0	0	0	0	0	0
Gp4	Replicate10	Lotus	68.5714	0.942	0	0	0	0	0	0	0	0
Gp4+5	Replicate10	Lotus	68.5185	1.606	0	0	0	0	0	0	0	0
Gp5	Replicate10	Lotus	86.2069	1.748	0	0	0	0	0	0	0	0
LPA54	Replicate10	Lotus	76	3.559	5	1	1	3	5	2	0	3
Natural	Replicate10	Lotus	8.33333	0.049	0	0	0	0	0	0	0	0
NM	Replicate10	Lotus	0	1.453	0	0	0	0	0	0	0	0
5B	Replicate10	Prunella	85.3659	0.433	0	0	0	0	0	0	0	0
A1	Replicate10	Prunella	100	0.119	0	0	0	0	0	0	0	0
A4	Replicate10	Prunella	44.1176	0.118	0	0	0	0	0	0	0	0
All	Replicate10	Prunella	NA	NA	0	0	0	0	0	0	0	0
DAOM229457	Replicate10	Prunella	75.5102	0.954	0	0	0	0	0	0	0	0
DAOM240158	Replicate10	Prunella	81.5385	0.653	0	0	0	0	0	0	0	0
DAOM240409	Replicate10	Prunella	60.5263	0.253	0	0	0	0	0	0	0	0
DAOMMiroslave	Replicate10	Prunella	38.7097	0.082	0	0	0	0	0	0	0	0
ESLQS69	Replicate10	Prunella	45.7143	0.354	0	0	0	0	0	0	0	0
Gp1	Replicate10	Prunella	59.0909	0.097	0	0	0	0	0	0	0	0
Gp4	Replicate10	Prunella	79.1667	0.865	0	0	0	0	0	0	0	0
Gp4+5	Replicate10	Prunella	54.2857	0.024	0	0	0	0	0	0	0	0
Gp5	Replicate10	Prunella	85.1064	0.591	0	0	0	0	0	0	0	0
LPA54	Replicate10	Prunella	90	0.87	0	0	0	0	0	0	0	0
Natural	Replicate10	Prunella	0	0.055	0	0	0	0	0	0	0	0
NM	Replicate10	Prunella	0	0.19	0	0	0	0	0	0	0	0
5B	Replicate10	Trifolium	75	7.2	19	2	15	2	10	4	0	6
A1	Replicate10	Trifolium	63.2653	0.89	0	0	0	0	0	0	0	0
A4	Replicate10	Trifolium	75.6098	6.4	5	1	3	1	0	0	0	0
All	Replicate10	Trifolium	79.5918	0.942	0	0	0	0	0	0	0	0
DAOM229457	Replicate10	Trifolium	88.8889	2.857	6	0	6	0	5	1	0	4
DAOM240158	Replicate10	Trifolium	80	9.4	15	4	8	3	1	0	1	0
DAOM240409	Replicate10	Trifolium	36.3636	0.024	0	0	0	0	0	0	0	0
DAOMMiroslave	Replicate10	Trifolium	78.8462	3.951	7	4	2	1	0	0	0	0
ESLQS69	Replicate10	Trifolium	72.2222	14.1	0	0	0	0	0	0	0	0
Gp1	Replicate10	Trifolium	58	0.85	0	0	0	0	0	0	0	0
Gp4	Replicate10	Trifolium	48.0769	5.7	5	0	4	1	3	0	3	0
Gp4+5	Replicate10	Trifolium	37.5	2.137	1	1	0	0	0	0	0	0
Gp5	Replicate10	Trifolium	68.1818	0.482	0	0	0	0	0	0	0	0
LPA54	Replicate10	Trifolium	82.8125	5.095	11	4	6	1	8	4	1	3
Natural	Replicate10	Trifolium	14	4.718	4	2	0	2	0	0	0	0
NM	Replicate10	Trifolium	0	5.4	9	4	4	1	2	0	0	2
5B	Replicate2	Arrhenatherum	40	8.9	0	0	0	0	0	0	0	0
A1	Replicate2	Arrhenatherum	97.3684	3.2	0	0	0	0	0	0	0	0
A4	Replicate2	Arrhenatherum	89.7436	4.1	0	0	0	0	0	0	0	0
All	Replicate2	Arrhenatherum	65.1163	4	0	0	0	0	0	0	0	0
DAOM229457	Replicate2	Arrhenatherum	85.7143	2.9	0	0	0	0	0	0	0	0
DAOM240158	Replicate2	Arrhenatherum	45.614	4.9	0	0	0	0	0	0	0	0
DAOM240409	Replicate2	Arrhenatherum	50	3.1	0	0	0	0	0	0	0	0
DAOMMiroslave	Replicate2	Arrhenatherum	87.5	8.4	1	0	1	0	10	0	5	5
ESLQS69	Replicate2	Arrhenatherum	75.4717	8	0	0	0	0	0	0	0	0
Gp1	Replicate2	Arrhenatherum	87.0968	2.2	0	0	0	0	0	0	0	0
Gp4	Replicate2	Arrhenatherum	64.5161	5.2	0	0	0	0	0	0	0	0
Gp4+5	Replicate2	Arrhenatherum	83.3333	7.2	5	0	5	0	3	0	3	0
Gp5	Replicate2	Arrhenatherum	81.6327	5.7	1	0	1	0	4	0	4	0
LPA54	Replicate2	Arrhenatherum	68.2927	4.3	0	0	0	0	0	0	0	0
Natural	Replicate2	Arrhenatherum	35	11.9	8	0	8	0	3	0	3	0
NM	Replicate2	Arrhenatherum	0	8.6	0	0	0	0	0	0	0	0
5B	Replicate2	Festuca	21.1538	9.5	0	0	0	0	0	0	0	0
A1	Replicate2	Festuca	62.8205	22.4	15	9	6	0	8	8	0	0
A4	Replicate2	Festuca	70.2128	7.7	0	0	0	0	0	0	0	0
All	Replicate2	Festuca	72.549	11.5	0	0	0	0	0	0	0	0
DAOM229457	Replicate2	Festuca	57.1429	9.7	0	0	0	0	0	0	0	0
DAOM240158	Replicate2	Festuca	55.8824	14	0	0	0	0	0	0	0	0
DAOM240409	Replicate2	Festuca	45.9459	15.3	0	0	0	0	0	0	0	0
DAOMMiroslave	Replicate2	Festuca	72.2222	7.4	0	0	0	0	0	0	0	0
ESLQS69	Replicate2	Festuca	49.1525	9.3	0	0	0	0	0	0	0	0
Gp1	Replicate2	Festuca	62.8571	14.1	0	0	0	0	0	0	0	0
Gp4	Replicate2	Festuca	75.5102	6.7	0	0	0	0	0	0	0	0
Gp4+5	Replicate2	Festuca	90	8.9	0	0	0	0	0	0	0	0
Gp5	Replicate2	Festuca	75.9259	9.9	0	0	0	0	0	0	0	0
LPA54	Replicate2	Festuca	74.2857	8.8	0	0	0	0	0	0	0	0
Natural	Replicate2	Festuca	23.8095	6	0	0	0	0	0	0	0	0
NM	Replicate2	Festuca	4	10.4	0	0	0	0	0	0	0	0
5B	Replicate2	Knautia	64.7059	1.5	0	0	0	0	0	0	0	0
A1	Replicate2	Knautia	81.5789	1.3	1	0	1	0	0	0	0	0
A4	Replicate2	Knautia	90.2439	0.457	0	0	0	0	0	0	0	0
All	Replicate2	Knautia	NA	0.265	0	0	0	0	0	0	0	0
DAOM229457	Replicate2	Knautia	82.9787	1.5	0	0	0	0	0	0	0	0
DAOM240158	Replicate2	Knautia	70.8333	1.1	0	0	0	0	0	0	0	0
DAOM240409	Replicate2	Knautia	72.5806	2.1	0	0	0	0	0	0	0	0
DAOMMiroslave	Replicate2	Knautia	70.8333	2	0	0	0	0	0	0	0	0
ESLQS69	Replicate2	Knautia	70	1.3	0	0	0	0	0	0	0	0
Gp1	Replicate2	Knautia	74.1935	1.1	0	0	0	0	0	0	0	0
Gp4	Replicate2	Knautia	76.6667	1.6	0	0	0	0	0	0	0	0
Gp4+5	Replicate2	Knautia	86.9565	2.1	0	0	0	0	0	0	0	0
Gp5	Replicate2	Knautia	73.5849	0.73	0	0	0	0	0	0	0	0
LPA54	Replicate2	Knautia	89.6552	0.674	0	0	0	0	0	0	0	0
Natural	Replicate2	Knautia	24.4444	0.794	0	0	0	0	0	0	0	0
NM	Replicate2	Knautia	0	0.674	0	0	0	0	0	0	0	0
5B	Replicate2	Lotus	70.3704	0.5	0	0	0	0	0	0	0	0
A1	Replicate2	Lotus	48.3871	0.2	0	0	0	0	0	0	0	0
A4	Replicate2	Lotus	47.7612	1.5	0	0	0	0	0	0	0	0
All	Replicate2	Lotus	NA	NA	0	0	0	0	0	0	0	0
DAOM229457	Replicate2	Lotus	78.7879	0.4	0	0	0	0	0	0	0	0
DAOM240158	Replicate2	Lotus	79.4872	0.7	0	0	0	0	0	0	0	0
DAOM240409	Replicate2	Lotus	56.5217	1.2	0	0	0	0	0	0	0	0
DAOMMiroslave	Replicate2	Lotus	60.5263	0.5	0	0	0	0	0	0	0	0
ESLQS69	Replicate2	Lotus	75.6757	3.2	2	2	0	0	0	0	0	0
Gp1	Replicate2	Lotus	90.4762	1.3	0	0	0	0	0	0	0	0
Gp4	Replicate2	Lotus	72.5	0.087	0	0	0	0	0	0	0	0
Gp4+5	Replicate2	Lotus	NA	1.4	0	0	0	0	3	1	0	2
Gp5	Replicate2	Lotus	31.9149	0.217	0	0	0	0	0	0	0	0
LPA54	Replicate2	Lotus	52.8302	0.4	0	0	0	0	0	0	0	0
Natural	Replicate2	Lotus	NA	NA	0	0	0	0	0	0	0	0
NM	Replicate2	Lotus	0	2.8	0	0	0	0	0	0	0	0
5B	Replicate2	Prunella	53.8462	0.6	0	0	0	0	0	0	0	0
A1	Replicate2	Prunella	88.8889	0.4	0	0	0	0	0	0	0	0
A4	Replicate2	Prunella	42.8571	0.603	0	0	0	0	0	0	0	0
All	Replicate2	Prunella	50	0.866	0	0	0	0	0	0	0	0
DAOM229457	Replicate2	Prunella	81.9672	0.6	0	0	0	0	0	0	0	0
DAOM240158	Replicate2	Prunella	84.3137	0.4	0	0	0	0	0	0	0	0
DAOM240409	Replicate2	Prunella	60.3175	0.465	0	0	0	0	0	0	0	0
DAOMMiroslave	Replicate2	Prunella	70.8333	0.524	0	0	0	0	0	0	0	0
ESLQS69	Replicate2	Prunella	68.9655	0.3	0	0	0	0	0	0	0	0
Gp1	Replicate2	Prunella	84.375	0.4	0	0	0	0	0	0	0	0
Gp4	Replicate2	Prunella	80	0.443	0	0	0	0	0	0	0	0
Gp4+5	Replicate2	Prunella	80	1.619	0	0	0	0	0	0	0	0
Gp5	Replicate2	Prunella	56.8966	0.477	0	0	0	0	0	0	0	0
LPA54	Replicate2	Prunella	51.3514	0.641	0	0	0	0	0	0	0	0
Natural	Replicate2	Prunella	34.7826	0.678	0	0	0	0	0	0	0	0
NM	Replicate2	Prunella	0	1.2	0	0	0	0	0	0	0	0
5B	Replicate2	Trifolium	86.6667	5.7	0	0	0	0	0	0	0	0
A1	Replicate2	Trifolium	70.4545	3.1	4	2	2	0	0	0	0	0
A4	Replicate2	Trifolium	77.0492	3.6	17	4	12	1	8	4	0	4
All	Replicate2	Trifolium	55.5556	8.2	1	1	0	0	0	0	0	0
DAOM229457	Replicate2	Trifolium	86.8421	1.1	0	0	0	0	0	0	0	0
DAOM240158	Replicate2	Trifolium	72.7273	3	6	1	3	2	1	1	0	0
DAOM240409	Replicate2	Trifolium	53.5714	0.6	0	0	0	0	0	0	0	0
DAOMMiroslave	Replicate2	Trifolium	64.8148	3.3	5	3	1	1	0	0	0	0
ESLQS69	Replicate2	Trifolium	51.7857	7.2	19	7	10	2	6	3	2	1
Gp1	Replicate2	Trifolium	61.2245	1.4	1	1	0	0	0	0	0	0
Gp4	Replicate2	Trifolium	76.3636	9.5	32	8	21	3	11	7	1	3
Gp4+5	Replicate2	Trifolium	92.5	5.7	11	1	5	5	5	3	2	0
Gp5	Replicate2	Trifolium	75	2.1	1	0	1	0	0	0	0	0
LPA54	Replicate2	Trifolium	82.0513	2.4	0	0	0	0	0	0	0	0
Natural	Replicate2	Trifolium	47.3684	4.6	0	0	0	0	0	0	0	0
NM	Replicate2	Trifolium	0	0.8	0	0	0	0	0	0	0	0
5B	Replicate3	Arrhenatherum	93.1818	2.6	0	0	0	0	0	0	0	0
A1	Replicate3	Arrhenatherum	NA	10.1	0	0	0	0	0	0	0	0
A4	Replicate3	Arrhenatherum	43.2432	5.1	0	0	0	0	0	0	0	0
All	Replicate3	Arrhenatherum	87.7551	4.5	0	0	0	0	0	0	0	0
DAOM229457	Replicate3	Arrhenatherum	70.2703	8.1	4	0	4	0	5	5	0	0
DAOM240158	Replicate3	Arrhenatherum	90.6977	4.5	1	0	1	0	0	0	0	0
DAOM240409	Replicate3	Arrhenatherum	94.1176	3.7	0	0	0	0	0	0	0	0
DAOMMiroslave	Replicate3	Arrhenatherum	75.6098	7.1	0	0	0	0	0	0	0	0
ESLQS69	Replicate3	Arrhenatherum	91.4286	3.1	0	0	0	0	0	0	0	0
Gp1	Replicate3	Arrhenatherum	69.697	6.4	0	0	0	0	0	0	0	0
Gp4	Replicate3	Arrhenatherum	94.7368	6.3	0	0	0	0	0	0	0	0
Gp4+5	Replicate3	Arrhenatherum	81.3333	7.2	0	0	0	0	0	0	0	0
Gp5	Replicate3	Arrhenatherum	80	3.7	0	0	0	0	0	0	0	0
LPA54	Replicate3	Arrhenatherum	65.8537	8.9	5	0	5	0	3	0	3	0
Natural	Replicate3	Arrhenatherum	73.3333	2.7	0	0	0	0	0	0	0	0
NM	Replicate3	Arrhenatherum	0	4.6	0	0	0	0	0	0	0	0
5B	Replicate3	Festuca	77.2727	20.6	27	11	16	0	16	16	0	0
A1	Replicate3	Festuca	27.7778	8.2	0	0	0	0	0	0	0	0
A4	Replicate3	Festuca	51.5152	7.9	0	0	0	0	0	0	0	0
All	Replicate3	Festuca	68.9655	5.5	0	0	0	0	0	0	0	0
DAOM229457	Replicate3	Festuca	87.5	17.4	0	0	0	0	0	0	0	0
DAOM240158	Replicate3	Festuca	69.3878	7.2	0	0	0	0	0	0	0	0
DAOM240409	Replicate3	Festuca	82.2222	5.1	0	0	0	0	0	0	0	0
DAOMMiroslave	Replicate3	Festuca	85.3659	11.7	0	0	0	0	0	0	0	0
ESLQS69	Replicate3	Festuca	44.4444	14.8	0	0	0	0	0	0	0	0
Gp1	Replicate3	Festuca	48.8372	3.7	0	0	0	0	0	0	0	0
Gp4	Replicate3	Festuca	88.6792	5.5	0	0	0	0	0	0	0	0
Gp4+5	Replicate3	Festuca	75	11.6	15	4	10	1	12	12	0	0
Gp5	Replicate3	Festuca	17.7778	15	0	0	0	0	0	0	0	0
LPA54	Replicate3	Festuca	56.8966	9.3	0	0	0	0	0	0	0	0
Natural	Replicate3	Festuca	12.1212	30.3	12	9	3	0	0	0	0	0
NM	Replicate3	Festuca	0	21.4	16	9	7	0	5	5	0	0
5B	Replicate3	Knautia	90.7407	0.41	0	0	0	0	0	0	0	0
A1	Replicate3	Knautia	66.6667	0.786	0	0	0	0	0	0	0	0
A4	Replicate3	Knautia	69.4444	0.7	0	0	0	0	0	0	0	0
All	Replicate3	Knautia	77.551	1.6	0	0	0	0	0	0	0	0
DAOM229457	Replicate3	Knautia	59.7403	1.3	0	0	0	0	0	0	0	0
DAOM240158	Replicate3	Knautia	93.4426	1.8	0	0	0	0	0	0	0	0
DAOM240409	Replicate3	Knautia	95.122	1.9	4	0	3	1	3	0	3	0
DAOMMiroslave	Replicate3	Knautia	76.3158	0.9	0	0	0	0	0	0	0	0
ESLQS69	Replicate3	Knautia	53.8462	1.1	0	0	0	0	0	0	0	0
Gp1	Replicate3	Knautia	78.7879	1.8	0	0	0	0	0	0	0	0
Gp4	Replicate3	Knautia	54.1667	1.4	0	0	0	0	0	0	0	0
Gp4+5	Replicate3	Knautia	92.3077	1.7	0	0	0	0	0	0	0	0
Gp5	Replicate3	Knautia	58.5366	0.7	0	0	0	0	0	0	0	0
LPA54	Replicate3	Knautia	93.75	1.3	0	0	0	0	0	0	0	0
Natural	Replicate3	Knautia	24.6154	0.7	0	0	0	0	0	0	0	0
NM	Replicate3	Knautia	0	0.272	0	0	0	0	0	0	0	0
5B	Replicate3	Lotus	89.0909	0.3	0	0	0	0	0	0	0	0
A1	Replicate3	Lotus	82.9268	0.142	0	0	0	0	0	0	0	0
A4	Replicate3	Lotus	60.8696	0.5	0	0	0	0	0	0	0	0
All	Replicate3	Lotus	83.1169	1	0	0	0	0	0	0	0	0
DAOM229457	Replicate3	Lotus	NA	3.7	0	0	0	0	0	0	0	0
DAOM240158	Replicate3	Lotus	31.25	0.013	0	0	0	0	0	0	0	0
DAOM240409	Replicate3	Lotus	90.9091	0.46	0	0	0	0	0	0	0	0
DAOMMiroslave	Replicate3	Lotus	83.3333	0.169	0	0	0	0	0	0	0	0
ESLQS69	Replicate3	Lotus	54.5455	0.2	0	0	0	0	0	0	0	0
Gp1	Replicate3	Lotus	27.5862	0.5	0	0	0	0	0	0	0	0
Gp4	Replicate3	Lotus	62.8571	0.8	0	0	0	0	0	0	0	0
Gp4+5	Replicate3	Lotus	85	0.4	0	0	0	0	0	0	0	0
Gp5	Replicate3	Lotus	NA	1	0	0	0	0	0	0	0	0
LPA54	Replicate3	Lotus	95.3488	0.6	0	0	0	0	0	0	0	0
Natural	Replicate3	Lotus	54.5455	0.6	0	0	0	0	0	0	0	0
NM	Replicate3	Lotus	0	0.334	0	0	0	0	0	0	0	0
5B	Replicate3	Prunella	68.2927	0.205	0	0	0	0	0	0	0	0
A1	Replicate3	Prunella	90.3226	0.025	0	0	0	0	0	0	0	0
A4	Replicate3	Prunella	72.093	0.506	0	0	0	0	0	0	0	0
All	Replicate3	Prunella	90.9091	0.442	0	0	0	0	0	0	0	0
DAOM229457	Replicate3	Prunella	77.6119	0.834	0	0	0	0	0	0	0	0
DAOM240158	Replicate3	Prunella	90.625	1.3	0	0	0	0	0	0	0	0
DAOM240409	Replicate3	Prunella	72.093	0.323	0	0	0	0	0	0	0	0
DAOMMiroslave	Replicate3	Prunella	67.8571	0.034	0	0	0	0	0	0	0	0
ESLQS69	Replicate3	Prunella	75.5556	0.267	0	0	0	0	0	0	0	0
Gp1	Replicate3	Prunella	58.8235	0.7	0	0	0	0	0	0	0	0
Gp4	Replicate3	Prunella	97.1429	0.565	0	0	0	0	0	0	0	0
Gp4+5	Replicate3	Prunella	81.4815	0.689	0	0	0	0	0	0	0	0
Gp5	Replicate3	Prunella	65.1163	0.112	0	0	0	0	0	0	0	0
LPA54	Replicate3	Prunella	87.1795	0.8	0	0	0	0	0	0	0	0
Natural	Replicate3	Prunella	59.4595	0.697	0	0	0	0	0	0	0	0
NM	Replicate3	Prunella	0	0.441	0	0	0	0	0	0	0	0
5B	Replicate3	Trifolium	90.3226	7.7	13	2	11	0	8	2	4	2
A1	Replicate3	Trifolium	93.75	5.8	2	2	0	0	0	0	0	0
A4	Replicate3	Trifolium	31.5068	8.3	0	0	0	0	6	3	2	1
All	Replicate3	Trifolium	56.0606	8.1	14	4	9	1	4	2	2	0
DAOM229457	Replicate3	Trifolium	63.8298	1.3	10	3	7	0	3	2	1	0
DAOM240158	Replicate3	Trifolium	71.4286	3.5	7	4	2	1	0	0	0	0
DAOM240409	Replicate3	Trifolium	100	13.3	33	10	18	5	9	2	5	2
DAOMMiroslave	Replicate3	Trifolium	94.5946	7.6	0	0	0	0	0	0	0	0
ESLQS69	Replicate3	Trifolium	82.2581	8.3	0	0	0	0	0	0	0	0
Gp1	Replicate3	Trifolium	72.7273	1.1	0	0	0	0	0	0	0	0
Gp4	Replicate3	Trifolium	77.2727	11.1	27	10	15	2	15	7	6	2
Gp4+5	Replicate3	Trifolium	80.3571	6.3	14	4	8	2	5	2	2	1
Gp5	Replicate3	Trifolium	73.5849	2.2	0	0	0	0	0	0	0	0
LPA54	Replicate3	Trifolium	68.75	0.7	0	0	0	0	0	0	0	0
Natural	Replicate3	Trifolium	30.5085	0.8	0	0	0	0	0	0	0	0
NM	Replicate3	Trifolium	0	2.9	0	0	0	0	0	0	0	0
5B	Replicate4	Arrhenatherum	89.6552	2.9	0	0	0	0	0	0	0	0
A1	Replicate4	Arrhenatherum	100	1.8	0	0	0	0	0	0	0	0
A4	Replicate4	Arrhenatherum	89.4737	4.3	0	0	0	0	2	0	2	0
All	Replicate4	Arrhenatherum	83.3333	11.4	0	0	0	0	0	0	0	0
DAOM229457	Replicate4	Arrhenatherum	45.1613	1.6	0	0	0	0	0	0	0	0
DAOM240158	Replicate4	Arrhenatherum	69.697	5.5	0	0	0	0	0	0	0	0
DAOM240409	Replicate4	Arrhenatherum	62.1622	7.3	0	0	0	0	0	0	0	0
DAOMMiroslave	Replicate4	Arrhenatherum	73.913	2.6	0	0	0	0	0	0	0	0
ESLQS69	Replicate4	Arrhenatherum	64.4444	9.3	0	0	0	0	0	0	0	0
Gp1	Replicate4	Arrhenatherum	85	4.7	0	0	0	0	0	0	0	0
Gp4	Replicate4	Arrhenatherum	97.2222	6.4	4	0	0	4	3	0	3	0
Gp4+5	Replicate4	Arrhenatherum	85.7143	3.9	0	0	0	0	0	0	0	0
Gp5	Replicate4	Arrhenatherum	83.3333	3	6	4	2	0	0	0	0	0
LPA54	Replicate4	Arrhenatherum	83.3333	6.4	0	0	0	0	1	1	0	0
Natural	Replicate4	Arrhenatherum	63.0952	3.6	0	0	0	0	1	0	1	0
NM	Replicate4	Arrhenatherum	4.16667	4.6	0	0	0	0	0	0	0	0
5B	Replicate4	Festuca	55.1724	8.9	0	0	0	0	0	0	0	0
A1	Replicate4	Festuca	94.2857	6.1	0	0	0	0	0	0	0	0
A4	Replicate4	Festuca	39.6226	9.5	0	0	0	0	0	0	0	0
All	Replicate4	Festuca	69.2308	12.3	0	0	0	0	0	0	0	0
DAOM229457	Replicate4	Festuca	15.625	10.4	0	0	0	0	0	0	0	0
DAOM240158	Replicate4	Festuca	57.971	6.5	0	0	0	0	0	0	0	0
DAOM240409	Replicate4	Festuca	68.4211	7.4	0	0	0	0	0	0	0	0
DAOMMiroslave	Replicate4	Festuca	97.9592	15.6	30	11	19	0	15	15	0	0
ESLQS69	Replicate4	Festuca	76.3158	11	0	0	0	0	0	0	0	0
Gp1	Replicate4	Festuca	77.2727	16.5	0	0	0	0	0	0	0	0
Gp4	Replicate4	Festuca	92.8571	7.7	0	0	0	0	0	0	0	0
Gp4+5	Replicate4	Festuca	68.9655	15.6	0	0	0	0	0	0	0	0
Gp5	Replicate4	Festuca	50	13.6	0	0	0	0	3	2	0	1
LPA54	Replicate4	Festuca	68.9655	8.7	0	0	0	0	0	0	0	0
Natural	Replicate4	Festuca	57.377	10.9	0	0	0	0	0	0	0	0
NM	Replicate4	Festuca	0	12.7	0	0	0	0	0	0	0	0
5B	Replicate4	Knautia	85.5422	1	0	0	0	0	0	0	0	0
A1	Replicate4	Knautia	29.4118	2.1	0	0	0	0	0	0	0	0
A4	Replicate4	Knautia	81.3559	1.7	0	0	0	0	0	0	0	0
All	Replicate4	Knautia	82.8571	0.6	0	0	0	0	0	0	0	0
DAOM229457	Replicate4	Knautia	68.5185	1.3	0	0	0	0	0	0	0	0
DAOM240158	Replicate4	Knautia	66.6667	1.7	0	0	0	0	0	0	0	0
DAOM240409	Replicate4	Knautia	81.25	3.4	3	0	2	1	2	1	1	0
DAOMMiroslave	Replicate4	Knautia	77.7778	2.3	0	0	0	0	0	0	0	0
ESLQS69	Replicate4	Knautia	76.3158	0.7	0	0	0	0	0	0	0	0
Gp1	Replicate4	Knautia	60	0.6	0	0	0	0	0	0	0	0
Gp4	Replicate4	Knautia	63.6364	1.7	0	0	0	0	0	0	0	0
Gp4+5	Replicate4	Knautia	89.6552	1.7	0	0	0	0	0	0	0	0
Gp5	Replicate4	Knautia	75	0.7	0	0	0	0	0	0	0	0
LPA54	Replicate4	Knautia	94.7368	0.842	0	0	0	0	0	0	0	0
Natural	Replicate4	Knautia	21.2766	0.8	0	0	0	0	0	0	0	0
NM	Replicate4	Knautia	0	0.3	0	0	0	0	0	0	0	0
5B	Replicate4	Lotus	88.6364	0.5	0	0	0	0	0	0	0	0
A1	Replicate4	Lotus	82.6087	1.2	0	0	0	0	0	0	0	0
A4	Replicate4	Lotus	30.7692	3.6	0	0	0	0	0	0	0	0
All	Replicate4	Lotus	NA	0.008	0	0	0	0	0	0	0	0
DAOM229457	Replicate4	Lotus	67.9245	3.8	4	1	0	3	0	0	0	0
DAOM240158	Replicate4	Lotus	79.1667	0.6	0	0	0	0	0	0	0	0
DAOM240409	Replicate4	Lotus	65.1515	3.4	0	0	0	0	0	0	0	0
DAOMMiroslave	Replicate4	Lotus	62.5	1.2	0	0	0	0	0	0	0	0
ESLQS69	Replicate4	Lotus	74.359	0.6	0	0	0	0	0	0	0	0
Gp1	Replicate4	Lotus	76.4706	NA	0	0	0	0	0	0	0	0
Gp4	Replicate4	Lotus	93.1034	2.4	0	0	0	0	0	0	0	0
Gp4+5	Replicate4	Lotus	73.6842	2.9	0	0	0	0	0	0	0	0
Gp5	Replicate4	Lotus	96	1.1	2	2	0	0	0	0	0	0
LPA54	Replicate4	Lotus	89.3939	2.1	0	0	0	0	0	0	0	0
Natural	Replicate4	Lotus	64.4444	4.4	0	0	0	0	0	0	0	0
NM	Replicate4	Lotus	0	3.7	0	0	0	0	0	0	0	0
5B	Replicate4	Prunella	91.3043	0.3	0	0	0	0	0	0	0	0
A1	Replicate4	Prunella	79.4872	0.9	0	0	0	0	0	0	0	0
A4	Replicate4	Prunella	72.0588	0.137	0	0	0	0	0	0	0	0
All	Replicate4	Prunella	NA	NA	0	0	0	0	0	0	0	0
DAOM229457	Replicate4	Prunella	52.6316	0.5	0	0	0	0	0	0	0	0
DAOM240158	Replicate4	Prunella	90.2439	1.3	0	0	0	0	0	0	0	0
DAOM240409	Replicate4	Prunella	81.9672	1.1	0	0	0	0	0	0	0	0
DAOMMiroslave	Replicate4	Prunella	90.9091	1.4	0	0	0	0	0	0	0	0
ESLQS69	Replicate4	Prunella	59.4595	1.4	0	0	0	0	0	0	0	0
Gp1	Replicate4	Prunella	66.6667	0.9	0	0	0	0	0	0	0	0
Gp4	Replicate4	Prunella	90.6977	0.3	0	0	0	0	0	0	0	0
Gp4+5	Replicate4	Prunella	76.9231	0.03	0	0	0	0	0	0	0	0
Gp5	Replicate4	Prunella	88	0.173	0	0	0	0	0	0	0	0
LPA54	Replicate4	Prunella	92.5926	0.9	0	0	0	0	0	0	0	0
Natural	Replicate4	Prunella	55.2632	0.4	0	0	0	0	0	0	0	0
NM	Replicate4	Prunella	0	0.125	0	0	0	0	0	0	0	0
5B	Replicate4	Trifolium	63.1579	15.8	48	12	27	9	17	6	9	2
A1	Replicate4	Trifolium	82.7586	7	14	6	7	1	1	0	0	1
A4	Replicate4	Trifolium	79.5918	10.6	32	12	18	2	13	3	10	0
All	Replicate4	Trifolium	36	1	0	0	0	0	0	0	0	0
DAOM229457	Replicate4	Trifolium	45.7143	6.7	24	2	18	4	7	3	4	0
DAOM240158	Replicate4	Trifolium	96.2264	2.7	4	1	2	1	0	0	0	0
DAOM240409	Replicate4	Trifolium	80	7.3	5	3	1	1	2	0	1	1
DAOMMiroslave	Replicate4	Trifolium	66.6667	17.2	0	0	0	0	0	0	0	0
ESLQS69	Replicate4	Trifolium	67.3913	3.7	0	0	0	0	0	0	0	0
Gp1	Replicate4	Trifolium	NA	0.013	0	0	0	0	0	0	0	0
Gp4	Replicate4	Trifolium	96.7742	3.6	0	0	0	0	0	0	0	0
Gp4+5	Replicate4	Trifolium	95.6522	7.7	18	2	16	0	15	8	6	1
Gp5	Replicate4	Trifolium	100	4.4	12	1	9	2	2	1	0	1
LPA54	Replicate4	Trifolium	55	7.3	17	8	5	4	3	1	2	0
Natural	Replicate4	Trifolium	57.2917	4.2	8	0	7	1	0	0	0	0
NM	Replicate4	Trifolium	0	4.7	0	0	0	0	0	0	0	0
5B	Replicate5	Arrhenatherum	33.8028	7.5	3	0	3	0	3	0	3	0
A1	Replicate5	Arrhenatherum	85.9649	4.6	0	0	0	0	0	0	0	0
A4	Replicate5	Arrhenatherum	65.3846	4.4	0	0	0	0	0	0	0	0
All	Replicate5	Arrhenatherum	66.6667	6.5	4	0	4	0	3	0	3	0
DAOM229457	Replicate5	Arrhenatherum	96.9697	6.3	0	0	0	0	0	0	0	0
DAOM240158	Replicate5	Arrhenatherum	91.4286	7.5	0	0	0	0	0	0	0	0
DAOM240409	Replicate5	Arrhenatherum	73.3333	11.9	0	0	0	0	1	0	1	0
DAOMMiroslave	Replicate5	Arrhenatherum	88.4615	11.3	0	0	0	0	0	0	0	0
ESLQS69	Replicate5	Arrhenatherum	81.8182	3.9	0	0	0	0	0	0	0	0
Gp1	Replicate5	Arrhenatherum	92	9.3	0	0	0	0	0	0	0	0
Gp4	Replicate5	Arrhenatherum	32	7.6	2	0	2	0	2	0	2	0
Gp4+5	Replicate5	Arrhenatherum	65.7143	3	0	0	0	0	0	0	0	0
Gp5	Replicate5	Arrhenatherum	50	8.3	4	0	4	0	4	0	4	0
LPA54	Replicate5	Arrhenatherum	90.3226	3.2	0	0	0	0	0	0	0	0
Natural	Replicate5	Arrhenatherum	5.12821	4.7	0	0	0	0	0	0	0	0
NM	Replicate5	Arrhenatherum	0	9	0	0	0	0	0	0	0	0
5B	Replicate5	Festuca	56.6667	12.9	0	0	0	0	0	0	0	0
A1	Replicate5	Festuca	82.6087	26	3	3	0	0	0	0	0	0
A4	Replicate5	Festuca	45.1613	8.7	0	0	0	0	0	0	0	0
All	Replicate5	Festuca	92	9.7	0	0	0	0	0	0	0	0
DAOM229457	Replicate5	Festuca	66.6667	8.9	0	0	0	0	0	0	0	0
DAOM240158	Replicate5	Festuca	96.1538	20.5	0	0	0	0	0	0	0	0
DAOM240409	Replicate5	Festuca	23.0769	23	21	14	5	2	4	4	0	0
DAOMMiroslave	Replicate5	Festuca	75	12.9	0	0	0	0	0	0	0	0
ESLQS69	Replicate5	Festuca	71.4286	19.6	0	0	0	0	0	0	0	0
Gp1	Replicate5	Festuca	87.5	0.5	0	0	0	0	0	0	0	0
Gp4	Replicate5	Festuca	29.1667	14.3	0	0	0	0	0	0	0	0
Gp4+5	Replicate5	Festuca	50	16.4	0	0	0	0	0	0	0	0
Gp5	Replicate5	Festuca	100	5.1	0	0	0	0	0	0	0	0
LPA54	Replicate5	Festuca	86.8421	15.2	0	0	0	0	0	0	0	0
Natural	Replicate5	Festuca	11.6279	20	0	0	0	0	0	0	0	0
NM	Replicate5	Festuca	0	13.2	0	0	0	0	0	0	0	0
5B	Replicate5	Knautia	81.8182	1.3	0	0	0	0	0	0	0	0
A1	Replicate5	Knautia	74.4681	0.4	0	0	0	0	0	0	0	0
A4	Replicate5	Knautia	88.8889	1	0	0	0	0	0	0	0	0
All	Replicate5	Knautia	83.871	2.3	3	0	0	3	1	0	0	1
DAOM229457	Replicate5	Knautia	90.9091	2.1	0	0	0	0	0	0	0	0
DAOM240158	Replicate5	Knautia	85.7143	0.8	0	0	0	0	0	0	0	0
DAOM240409	Replicate5	Knautia	57.5758	1.4	0	0	0	0	0	0	0	0
DAOMMiroslave	Replicate5	Knautia	88.0952	0.9	0	0	0	0	0	0	0	0
ESLQS69	Replicate5	Knautia	52.5	0.6	0	0	0	0	0	0	0	0
Gp1	Replicate5	Knautia	90.9091	3.6	0	0	0	0	0	0	0	0
Gp4	Replicate5	Knautia	62.5	0.5	0	0	0	0	0	0	0	0
Gp4+5	Replicate5	Knautia	38.7097	0.8	0	0	0	0	0	0	0	0
Gp5	Replicate5	Knautia	51.5152	2.2	1	0	1	0	1	0	0	1
LPA54	Replicate5	Knautia	78.5714	1.1	0	0	0	0	0	0	0	0
Natural	Replicate5	Knautia	21.6216	0.6	0	0	0	0	0	0	0	0
NM	Replicate5	Knautia	NA	NA	0	0	0	0	0	0	0	0
5B	Replicate5	Lotus	75	1.1	0	0	0	0	0	0	0	0
A1	Replicate5	Lotus	NA	NA	0	0	0	0	0	0	0	0
A4	Replicate5	Lotus	34.4828	3	1	0	1	0	0	0	0	0
All	Replicate5	Lotus	46.5116	1.8	0	0	0	0	0	0	0	0
DAOM229457	Replicate5	Lotus	72.2222	4	0	0	0	0	0	0	0	0
DAOM240158	Replicate5	Lotus	NA	NA	0	0	0	0	0	0	0	0
DAOM240409	Replicate5	Lotus	78.9474	0.4	0	0	0	0	0	0	0	0
DAOMMiroslave	Replicate5	Lotus	94.1176	0.7	0	0	0	0	0	0	0	0
ESLQS69	Replicate5	Lotus	87.8788	0.007	0	0	0	0	0	0	0	0
Gp1	Replicate5	Lotus	75	1.3	0	0	0	0	0	0	0	0
Gp4	Replicate5	Lotus	48	0.5	0	0	0	0	0	0	0	0
Gp4+5	Replicate5	Lotus	65	0.3	0	0	0	0	0	0	0	0
Gp5	Replicate5	Lotus	50	3.4	2	1	1	0	2	1	0	1
LPA54	Replicate5	Lotus	71.875	1.3	0	0	0	0	0	0	0	0
Natural	Replicate5	Lotus	33.3333	2	0	0	0	0	0	0	0	0
NM	Replicate5	Lotus	0	1.2	0	0	0	0	0	0	0	0
5B	Replicate5	Prunella	53.3333	0.308	0	0	0	0	0	0	0	0
A1	Replicate5	Prunella	68.4211	0.052	0	0	0	0	0	0	0	0
A4	Replicate5	Prunella	44.1176	0.48	0	0	0	0	0	0	0	0
All	Replicate5	Prunella	77.4194	0.241	0	0	0	0	0	0	0	0
DAOM229457	Replicate5	Prunella	100	0.529	0	0	0	0	0	0	0	0
DAOM240158	Replicate5	Prunella	64.7059	0.292	0	0	0	0	0	0	0	0
DAOM240409	Replicate5	Prunella	NA	NA	0	0	0	0	0	0	0	0
DAOMMiroslave	Replicate5	Prunella	91.4894	0.6	0	0	0	0	0	0	0	0
ESLQS69	Replicate5	Prunella	63.6364	0.01	0	0	0	0	0	0	0	0
Gp1	Replicate5	Prunella	84	1.1	0	0	0	0	0	0	0	0
Gp4	Replicate5	Prunella	41.4634	0.187	0	0	0	0	0	0	0	0
Gp4+5	Replicate5	Prunella	77.7778	0.5	0	0	0	0	0	0	0	0
Gp5	Replicate5	Prunella	76.9231	1.1	0	0	0	0	0	0	0	0
LPA54	Replicate5	Prunella	66.6667	0.4	0	0	0	0	0	0	0	0
Natural	Replicate5	Prunella	31.0345	0.09	0	0	0	0	0	0	0	0
NM	Replicate5	Prunella	NA	NA	0	0	0	0	0	0	0	0
5B	Replicate5	Trifolium	38.4615	0.027	0	0	0	0	0	0	0	0
A1	Replicate5	Trifolium	68.6275	0.4	0	0	0	0	0	0	0	0
A4	Replicate5	Trifolium	27.2727	10.7	22	7	14	1	5	4	1	0
All	Replicate5	Trifolium	84.4444	7.3	6	2	3	1	0	0	0	0
DAOM229457	Replicate5	Trifolium	75.6757	6.5	3	0	2	1	0	0	0	0
DAOM240158	Replicate5	Trifolium	70.2703	0.059	0	0	0	0	0	0	0	0
DAOM240409	Replicate5	Trifolium	48.3871	0.7	0	0	0	0	0	0	0	0
DAOMMiroslave	Replicate5	Trifolium	87.0968	2	1	0	1	0	0	0	0	0
ESLQS69	Replicate5	Trifolium	92.1053	1.1	0	0	0	0	0	0	0	0
Gp1	Replicate5	Trifolium	87.8049	6.3	9	3	5	1	0	0	0	0
Gp4	Replicate5	Trifolium	8.88889	0.7	0	0	0	0	0	0	0	0
Gp4+5	Replicate5	Trifolium	87.5	3	0	0	0	0	0	0	0	0
Gp5	Replicate5	Trifolium	83.3333	11.4	35	5	26	4	14	0	7	7
LPA54	Replicate5	Trifolium	80.9524	2.3	2	1	0	1	0	0	0	0
Natural	Replicate5	Trifolium	10.8108	2.4	3	0	3	0	0	0	0	0
NM	Replicate5	Trifolium	0	3.1	5	1	3	1	2	1	1	0
5B	Replicate6	Arrhenatherum	16.0714	7	0	0	0	0	0	0	0	0
A1	Replicate6	Arrhenatherum	81.3953	8	0	0	0	0	0	0	0	0
A4	Replicate6	Arrhenatherum	56.0976	8.4	0	0	0	0	0	0	0	0
All	Replicate6	Arrhenatherum	60	5.9	0	0	0	0	0	0	0	0
DAOM229457	Replicate6	Arrhenatherum	60.9756	12.5	0	0	0	0	0	0	0	0
DAOM240158	Replicate6	Arrhenatherum	58.1395	8.2	0	0	0	0	0	0	0	0
DAOM240409	Replicate6	Arrhenatherum	70.4545	8	0	0	0	0	0	0	0	0
DAOMMiroslave	Replicate6	Arrhenatherum	86.3636	4.5	1	0	1	0	0	0	0	0
ESLQS69	Replicate6	Arrhenatherum	37.5	6.7	0	0	0	0	0	0	0	0
Gp1	Replicate6	Arrhenatherum	44	5	0	0	0	0	0	0	0	0
Gp4	Replicate6	Arrhenatherum	68.2927	4.9	1	0	1	0	1	0	1	0
Gp4+5	Replicate6	Arrhenatherum	44.4444	8.3	6	0	6	0	6	0	6	0
Gp5	Replicate6	Arrhenatherum	78.5714	4.8	0	0	0	0	0	0	0	0
LPA54	Replicate6	Arrhenatherum	59.2593	15.5	0	0	0	0	0	0	0	0
Natural	Replicate6	Arrhenatherum	0	10.1	0	0	0	0	0	0	0	0
NM	Replicate6	Arrhenatherum	0	6.4	1	0	1	0	1	0	1	0
5B	Replicate6	Festuca	40.4255	8.3	0	0	0	0	0	0	0	0
A1	Replicate6	Festuca	62.069	10.4	0	0	0	0	0	0	0	0
A4	Replicate6	Festuca	38.3333	9.5	0	0	0	0	0	0	0	0
All	Replicate6	Festuca	59.2593	10.1	0	0	0	0	0	0	0	0
DAOM229457	Replicate6	Festuca	77.7778	8	0	0	0	0	0	0	0	0
DAOM240158	Replicate6	Festuca	83.6735	24.5	22	13	8	1	6	6	0	0
DAOM240409	Replicate6	Festuca	79.1667	9.1	0	0	0	0	0	0	0	0
DAOMMiroslave	Replicate6	Festuca	62.069	30.4	0	0	0	0	0	0	0	0
ESLQS69	Replicate6	Festuca	43.6364	12.9	0	0	0	0	0	0	0	0
Gp1	Replicate6	Festuca	25.641	16	3	2	0	1	0	0	0	0
Gp4	Replicate6	Festuca	77.0833	21.8	0	0	0	0	0	0	0	0
Gp4+5	Replicate6	Festuca	79.1667	7.9	0	0	0	0	0	0	0	0
Gp5	Replicate6	Festuca	54.386	24.5	0	0	0	0	0	0	0	0
LPA54	Replicate6	Festuca	71.7391	4.3	0	0	0	0	0	0	0	0
Natural	Replicate6	Festuca	22.2222	9.5	0	0	0	0	0	0	0	0
NM	Replicate6	Festuca	0	17.4	1	1	0	0	0	0	0	0
5B	Replicate6	Knautia	49.0566	0.3	0	0	0	0	0	0	0	0
A1	Replicate6	Knautia	60.3448	2.3	0	0	0	0	0	0	0	0
A4	Replicate6	Knautia	85.2941	1.3	0	0	0	0	0	0	0	0
All	Replicate6	Knautia	64.4068	3.9	0	0	0	0	0	0	0	0
DAOM229457	Replicate6	Knautia	51.5152	1.5	0	0	0	0	0	0	0	0
DAOM240158	Replicate6	Knautia	93.1818	0.225	0	0	0	0	0	0	0	0
DAOM240409	Replicate6	Knautia	87.1795	1.4	0	0	0	0	0	0	0	0
DAOMMiroslave	Replicate6	Knautia	97.3684	0.5	0	0	0	0	0	0	0	0
ESLQS69	Replicate6	Knautia	67.3913	1	0	0	0	0	0	0	0	0
Gp1	Replicate6	Knautia	93.3333	0.6	0	0	0	0	0	0	0	0
Gp4	Replicate6	Knautia	88.2353	0.7	0	0	0	0	0	0	0	0
Gp4+5	Replicate6	Knautia	76	1.2	0	0	0	0	0	0	0	0
Gp5	Replicate6	Knautia	76.7442	0.9	0	0	0	0	0	0	0	0
LPA54	Replicate6	Knautia	86.0465	0.9	0	0	0	0	0	0	0	0
Natural	Replicate6	Knautia	3.84615	0.33	0	0	0	0	0	0	0	0
NM	Replicate6	Knautia	0	2.1	0	0	0	0	0	0	0	0
5B	Replicate6	Lotus	65.8537	1.3	0	0	0	0	0	0	0	0
A1	Replicate6	Lotus	48.7179	3.4	0	0	0	0	0	0	0	0
A4	Replicate6	Lotus	66.6667	0.5	0	0	0	0	0	0	0	0
All	Replicate6	Lotus	86.4865	0.2	0	0	0	0	0	0	0	0
DAOM229457	Replicate6	Lotus	86.8421	0.3	0	0	0	0	0	0	0	0
DAOM240158	Replicate6	Lotus	76.1905	0.2	0	0	0	0	0	0	0	0
DAOM240409	Replicate6	Lotus	91.1111	1.4	0	0	0	0	0	0	0	0
DAOMMiroslave	Replicate6	Lotus	72.0588	0.6	0	0	0	0	0	0	0	0
ESLQS69	Replicate6	Lotus	62	1.3	0	0	0	0	0	0	0	0
Gp1	Replicate6	Lotus	28.8889	0.1	0	0	0	0	0	0	0	0
Gp4	Replicate6	Lotus	89.2857	1.4	2	1	0	1	0	0	0	0
Gp4+5	Replicate6	Lotus	NA	NA	0	0	0	0	0	0	0	0
Gp5	Replicate6	Lotus	50.8197	0.9	0	0	0	0	0	0	0	0
LPA54	Replicate6	Lotus	80	0.3	0	0	0	0	0	0	0	0
Natural	Replicate6	Lotus	4.16667	0.3	0	0	0	0	0	0	0	0
NM	Replicate6	Lotus	0	1.4	0	0	0	0	0	0	0	0
5B	Replicate6	Prunella	90.9091	0.628	0	0	0	0	0	0	0	0
A1	Replicate6	Prunella	78	0.192	0	0	0	0	0	0	0	0
A4	Replicate6	Prunella	NA	NA	0	0	0	0	0	0	0	0
All	Replicate6	Prunella	NA	NA	0	0	0	0	0	0	0	0
DAOM229457	Replicate6	Prunella	50	0.399	0	0	0	0	0	0	0	0
DAOM240158	Replicate6	Prunella	84.375	0.258	0	0	0	0	0	0	0	0
DAOM240409	Replicate6	Prunella	72.5	0.4	0	0	0	0	0	0	0	0
DAOMMiroslave	Replicate6	Prunella	72.5	0.242	0	0	0	0	0	0	0	0
ESLQS69	Replicate6	Prunella	60	0.098	0	0	0	0	0	0	0	0
Gp1	Replicate6	Prunella	66.6667	0.076	0	0	0	0	0	0	0	0
Gp4	Replicate6	Prunella	78.0488	0.305	0	0	0	0	0	0	0	0
Gp4+5	Replicate6	Prunella	59.4595	0.583	0	0	0	0	0	0	0	0
Gp5	Replicate6	Prunella	56.25	0.159	0	0	0	0	0	0	0	0
LPA54	Replicate6	Prunella	NA	NA	0	0	0	0	0	0	0	0
Natural	Replicate6	Prunella	34.2105	0.418	0	0	0	0	0	0	0	0
NM	Replicate6	Prunella	0	0.04	0	0	0	0	0	0	0	0
5B	Replicate6	Trifolium	61.5385	0.3	0	0	0	0	0	0	0	0
A1	Replicate6	Trifolium	79.4118	2.1	1	0	1	0	0	0	0	0
A4	Replicate6	Trifolium	73.4694	1.6	0	0	0	0	0	0	0	0
All	Replicate6	Trifolium	93.75	0.7	0	0	0	0	0	0	0	0
DAOM229457	Replicate6	Trifolium	67.3913	0.3	0	0	0	0	0	0	0	0
DAOM240158	Replicate6	Trifolium	81.8182	3.6	7	5	2	0	0	0	0	0
DAOM240409	Replicate6	Trifolium	69.3878	0.4	0	0	0	0	0	0	0	0
DAOMMiroslave	Replicate6	Trifolium	88.8889	0.037	0	0	0	0	0	0	0	0
ESLQS69	Replicate6	Trifolium	31.7073	0.031	0	0	0	0	0	0	0	0
Gp1	Replicate6	Trifolium	11.1111	2.8	0	0	0	0	0	0	0	0
Gp4	Replicate6	Trifolium	77.7778	4.2	8	6	0	2	0	0	0	0
Gp4+5	Replicate6	Trifolium	27.6596	1.9	1	0	0	1	0	0	0	0
Gp5	Replicate6	Trifolium	58.5366	0.069	0	0	0	0	0	0	0	0
LPA54	Replicate6	Trifolium	62.5	0.095	0	0	0	0	0	0	0	0
Natural	Replicate6	Trifolium	17.0213	2.6	4	1	3	0	0	0	0	0
NM	Replicate6	Trifolium	0	1.5	2	1	1	0	0	0	0	0
5B	Replicate7	Arrhenatherum	70.2703	3.3	0	0	0	0	0	0	0	0
A1	Replicate7	Arrhenatherum	72.7273	10.4	0	0	0	0	0	0	0	0
A4	Replicate7	Arrhenatherum	62.963	2.6	0	0	0	0	0	0	0	0
All	Replicate7	Arrhenatherum	62.5	0.7	0	0	0	0	0	0	0	0
DAOM229457	Replicate7	Arrhenatherum	79.1667	4.6	0	0	0	0	0	0	0	0
DAOM240158	Replicate7	Arrhenatherum	29.5455	4.5	0	0	0	0	0	0	0	0
DAOM240409	Replicate7	Arrhenatherum	56.8627	5.5	0	0	0	0	0	0	0	0
DAOMMiroslave	Replicate7	Arrhenatherum	35.7143	2	0	0	0	0	0	0	0	0
ESLQS69	Replicate7	Arrhenatherum	21.0526	8.5	2	0	2	0	1	0	1	0
Gp1	Replicate7	Arrhenatherum	30.303	12.3	4	0	4	0	4	0	4	0
Gp4	Replicate7	Arrhenatherum	77.7778	5.1	0	0	0	0	0	0	0	0
Gp4+5	Replicate7	Arrhenatherum	68.4211	3	0	0	0	0	0	0	0	0
Gp5	Replicate7	Arrhenatherum	64.5833	3.1	0	0	0	0	0	0	0	0
LPA54	Replicate7	Arrhenatherum	50	7.3	0	0	0	0	0	0	0	0
Natural	Replicate7	Arrhenatherum	27.2727	4	0	0	0	0	0	0	0	0
NM	Replicate7	Arrhenatherum	0	5.7	0	0	0	0	0	0	0	0
5B	Replicate7	Festuca	25.9259	26.5	8	7	1	0	0	0	0	0
A1	Replicate7	Festuca	81.9672	11.3	0	0	0	0	0	0	0	0
A4	Replicate7	Festuca	44.6809	14.6	0	0	0	0	0	0	0	0
All	Replicate7	Festuca	29.7297	28	27	19	6	2	8	8	0	0
DAOM229457	Replicate7	Festuca	72.7273	10.5	0	0	0	0	0	0	0	0
DAOM240158	Replicate7	Festuca	79.0698	19.9	0	0	0	0	0	0	0	0
DAOM240409	Replicate7	Festuca	66	13.4	0	0	0	0	0	0	0	0
DAOMMiroslave	Replicate7	Festuca	77.9661	13.4	0	0	0	0	0	0	0	0
ESLQS69	Replicate7	Festuca	64.4444	8.5	3	3	0	0	0	0	0	0
Gp1	Replicate7	Festuca	47.8261	10.4	0	0	0	0	0	0	0	0
Gp4	Replicate7	Festuca	63.2184	9.1	0	0	0	0	0	0	0	0
Gp4+5	Replicate7	Festuca	80	17.2	24	9	15	0	13	13	0	0
Gp5	Replicate7	Festuca	38.0952	17.2	0	0	0	0	0	0	0	0
LPA54	Replicate7	Festuca	32.6531	12.5	0	0	0	0	0	0	0	0
Natural	Replicate7	Festuca	6.97674	18.1	0	0	0	0	0	0	0	0
NM	Replicate7	Festuca	0	17.2	2	0	0	2	0	0	0	0
5B	Replicate7	Knautia	73.4694	0.6	0	0	0	0	0	0	0	0
A1	Replicate7	Knautia	70	1.2	0	0	0	0	0	0	0	0
A4	Replicate7	Knautia	87.8378	1.7	0	0	0	0	0	0	0	0
All	Replicate7	Knautia	61.1111	0.9	0	0	0	0	0	0	0	0
DAOM229457	Replicate7	Knautia	90.2439	1.9	0	0	0	0	0	0	0	0
DAOM240158	Replicate7	Knautia	75	0.402	0	0	0	0	0	0	0	0
DAOM240409	Replicate7	Knautia	94.1176	0.367	0	0	0	0	0	0	0	0
DAOMMiroslave	Replicate7	Knautia	73.3333	1.6	0	0	0	0	0	0	0	0
ESLQS69	Replicate7	Knautia	76.9231	1.8	0	0	0	0	0	0	0	0
Gp1	Replicate7	Knautia	88.4615	1.4	0	0	0	0	0	0	0	0
Gp4	Replicate7	Knautia	85.4167	2	0	0	0	0	0	0	0	0
Gp4+5	Replicate7	Knautia	77.4194	1.1	0	0	0	0	0	0	0	0
Gp5	Replicate7	Knautia	88.5714	0.8	0	0	0	0	0	0	0	0
LPA54	Replicate7	Knautia	93.3333	0.7	0	0	0	0	0	0	0	0
Natural	Replicate7	Knautia	6.81818	0.5	0	0	0	0	0	0	0	0
NM	Replicate7	Knautia	0	0.4	0	0	0	0	0	0	0	0
5B	Replicate7	Lotus	82.8571	0.5	0	0	0	0	0	0	0	0
A1	Replicate7	Lotus	74.359	2.9	0	0	0	0	0	0	0	0
A4	Replicate7	Lotus	79.1667	1.6	0	0	0	0	0	0	0	0
All	Replicate7	Lotus	70.7317	0.2	0	0	0	0	0	0	0	0
DAOM229457	Replicate7	Lotus	41.4634	1.8	2	1	0	1	0	0	0	0
DAOM240158	Replicate7	Lotus	80	0.07	0	0	0	0	0	0	0	0
DAOM240409	Replicate7	Lotus	78.2609	0.6	0	0	0	0	0	0	0	0
DAOMMiroslave	Replicate7	Lotus	35.4839	0.5	0	0	0	0	0	0	0	0
ESLQS69	Replicate7	Lotus	53.125	0.7	0	0	0	0	0	0	0	0
Gp1	Replicate7	Lotus	75	0.5	0	0	0	0	0	0	0	0
Gp4	Replicate7	Lotus	29.5455	2.4	2	2	0	0	1	1	0	0
Gp4+5	Replicate7	Lotus	33.3333	1.5	0	0	0	0	0	0	0	0
Gp5	Replicate7	Lotus	96.1538	1	0	0	0	0	0	0	0	0
LPA54	Replicate7	Lotus	83.7838	0.5	0	0	0	0	0	0	0	0
Natural	Replicate7	Lotus	20.6897	0.5	0	0	0	0	0	0	0	0
NM	Replicate7	Lotus	0	0.4	0	0	0	0	0	0	0	0
5B	Replicate7	Prunella	25.9259	0.184	0	0	0	0	0	0	0	0
A1	Replicate7	Prunella	92.1053	0.199	0	0	0	0	0	0	0	0
A4	Replicate7	Prunella	15.625	0.017	0	0	0	0	0	0	0	0
All	Replicate7	Prunella	77.1429	0.059	0	0	0	0	0	0	0	0
DAOM229457	Replicate7	Prunella	94.8718	0.8	0	0	0	0	0	0	0	0
DAOM240158	Replicate7	Prunella	NA	NA	0	0	0	0	0	0	0	0
DAOM240409	Replicate7	Prunella	47.5	0.388	0	0	0	0	0	0	0	0
DAOMMiroslave	Replicate7	Prunella	60.8696	0.35	0	0	0	0	0	0	0	0
ESLQS69	Replicate7	Prunella	90.625	0.17	0	0	0	0	0	0	0	0
Gp1	Replicate7	Prunella	83.6364	0.8	0	0	0	0	0	0	0	0
Gp4	Replicate7	Prunella	87.7551	0.131	0	0	0	0	0	0	0	0
Gp4+5	Replicate7	Prunella	48.5714	0.4	0	0	0	0	0	0	0	0
Gp5	Replicate7	Prunella	71.875	0.133	0	0	0	0	0	0	0	0
LPA54	Replicate7	Prunella	NA	NA	0	0	0	0	0	0	0	0
Natural	Replicate7	Prunella	57.8947	0.097	0	0	0	0	0	0	0	0
NM	Replicate7	Prunella	0	0.105	0	0	0	0	0	0	0	0
5B	Replicate7	Trifolium	75	1.3	0	0	0	0	0	0	0	0
A1	Replicate7	Trifolium	59.5238	1.5	0	0	0	0	0	0	0	0
A4	Replicate7	Trifolium	66.6667	1.1	0	0	0	0	0	0	0	0
All	Replicate7	Trifolium	87.234	2.2	0	0	0	0	0	0	0	0
DAOM229457	Replicate7	Trifolium	92.5926	9.1	11	9	1	1	1	0	1	0
DAOM240158	Replicate7	Trifolium	NA	NA	0	0	0	0	0	0	0	0
DAOM240409	Replicate7	Trifolium	66.6667	0.4	0	0	0	0	0	0	0	0
DAOMMiroslave	Replicate7	Trifolium	53.3333	0.066	0	0	0	0	0	0	0	0
ESLQS69	Replicate7	Trifolium	16	0.084	0	0	0	0	0	0	0	0
Gp1	Replicate7	Trifolium	56.5217	0.136	0	0	0	0	0	0	0	0
Gp4	Replicate7	Trifolium	75.6098	5.4	7	3	4	0	3	1	0	2
Gp4+5	Replicate7	Trifolium	77.9412	4.9	11	8	2	1	0	0	0	0
Gp5	Replicate7	Trifolium	81.8182	1.5	0	0	0	0	0	0	0	0
LPA54	Replicate7	Trifolium	67.4419	2.2	3	1	2	0	0	0	0	0
Natural	Replicate7	Trifolium	25	1.6	0	0	0	0	0	0	0	0
NM	Replicate7	Trifolium	0	0.7	0	0	0	0	0	0	0	0
5B	Replicate8	Arrhenatherum	89.7959	5.6	0	0	0	0	0	0	0	0
A1	Replicate8	Arrhenatherum	76.3158	0.9	0	0	0	0	0	0	0	0
A4	Replicate8	Arrhenatherum	51.0638	4.8	0	0	0	0	0	0	0	0
All	Replicate8	Arrhenatherum	57.1429	13.2	1	0	1	0	1	0	1	0
DAOM229457	Replicate8	Arrhenatherum	52	8.3	0	0	0	0	0	0	0	0
DAOM240158	Replicate8	Arrhenatherum	60	5.2	0	0	0	0	0	0	0	0
DAOM240409	Replicate8	Arrhenatherum	29.5455	6.9	0	0	0	0	0	0	0	0
DAOMMiroslave	Replicate8	Arrhenatherum	84.6154	4.6	0	0	0	0	0	0	0	0
ESLQS69	Replicate8	Arrhenatherum	72.5	6.7	0	0	0	0	0	0	0	0
Gp1	Replicate8	Arrhenatherum	38.5714	7.6	0	0	0	0	1	0	1	0
Gp4	Replicate8	Arrhenatherum	73.8095	1.4	0	0	0	0	0	0	0	0
Gp4+5	Replicate8	Arrhenatherum	72.7273	8	1	0	1	0	1	0	1	0
Gp5	Replicate8	Arrhenatherum	87.8788	4	0	0	0	0	0	0	0	0
LPA54	Replicate8	Arrhenatherum	61.9048	4.8	0	0	0	0	0	0	0	0
Natural	Replicate8	Arrhenatherum	0	8.8	0	0	0	0	0	0	0	0
NM	Replicate8	Arrhenatherum	0	6.1	0	0	0	0	0	0	0	0
5B	Replicate8	Festuca	70	8.8	0	0	0	0	0	0	0	0
A1	Replicate8	Festuca	72.9167	22.3	0	0	0	0	0	0	0	0
A4	Replicate8	Festuca	36.7647	23.1	0	0	0	0	0	0	0	0
All	Replicate8	Festuca	59.375	4.6	0	0	0	0	0	0	0	0
DAOM229457	Replicate8	Festuca	83.3333	11.3	0	0	0	0	0	0	0	0
DAOM240158	Replicate8	Festuca	58.1395	15	0	0	0	0	0	0	0	0
DAOM240409	Replicate8	Festuca	48	14.8	0	0	0	0	0	0	0	0
DAOMMiroslave	Replicate8	Festuca	70.1754	23.5	0	0	0	0	0	0	0	0
ESLQS69	Replicate8	Festuca	77.5	10.1	0	0	0	0	0	0	0	0
Gp1	Replicate8	Festuca	36.7347	15.3	13	11	2	0	5	3	0	2
Gp4	Replicate8	Festuca	36.3636	26.7	2	2	0	0	0	0	0	0
Gp4+5	Replicate8	Festuca	40	13.9	0	0	0	0	0	0	0	0
Gp5	Replicate8	Festuca	80	15.2	0	0	0	0	0	0	0	0
LPA54	Replicate8	Festuca	72.2222	25.1	0	0	0	0	0	0	0	0
Natural	Replicate8	Festuca	23.0769	9.9	0	0	0	0	0	0	0	0
NM	Replicate8	Festuca	0	16.4	0	0	0	0	0	0	0	0
5B	Replicate8	Knautia	71.2329	1.7	1	0	0	1	0	0	0	0
A1	Replicate8	Knautia	69.2308	1	0	0	0	0	0	0	0	0
A4	Replicate8	Knautia	72.7273	1.3	0	0	0	0	0	0	0	0
All	Replicate8	Knautia	71.9298	0.6	0	0	0	0	0	0	0	0
DAOM229457	Replicate8	Knautia	72.9167	1.2	0	0	0	0	0	0	0	0
DAOM240158	Replicate8	Knautia	52.1127	0.198	0	0	0	0	0	0	0	0
DAOM240409	Replicate8	Knautia	74.2857	0.114	0	0	0	0	0	0	0	0
DAOMMiroslave	Replicate8	Knautia	75.4717	0.4	0	0	0	0	0	0	0	0
ESLQS69	Replicate8	Knautia	74.2857	0.7	0	0	0	0	0	0	0	0
Gp1	Replicate8	Knautia	67.5	0.4	0	0	0	0	0	0	0	0
Gp4	Replicate8	Knautia	65.625	0.9	0	0	0	0	0	0	0	0
Gp4+5	Replicate8	Knautia	82.8571	0.268	0	0	0	0	0	0	0	0
Gp5	Replicate8	Knautia	35.2941	0.7	0	0	0	0	0	0	0	0
LPA54	Replicate8	Knautia	69.5652	0.109	0	0	0	0	0	0	0	0
Natural	Replicate8	Knautia	37.037	0.166	0	0	0	0	0	0	0	0
NM	Replicate8	Knautia	0	0.387	0	0	0	0	0	0	0	0
5B	Replicate8	Lotus	NA	NA	0	0	0	0	0	0	0	0
A1	Replicate8	Lotus	NA	NA	0	0	0	0	0	0	0	0
A4	Replicate8	Lotus	50	0.4	0	0	0	0	0	0	0	0
All	Replicate8	Lotus	58.1395	0.1	0	0	0	0	0	0	0	0
DAOM229457	Replicate8	Lotus	78.7234	0.4	0	0	0	0	0	0	0	0
DAOM240158	Replicate8	Lotus	88.8889	0.071	0	0	0	0	0	0	0	0
DAOM240409	Replicate8	Lotus	50	1.5	0	0	0	0	0	0	0	0
DAOMMiroslave	Replicate8	Lotus	61.2245	0.7	0	0	0	0	1	1	0	0
ESLQS69	Replicate8	Lotus	73.2143	0.122	0	0	0	0	0	0	0	0
Gp1	Replicate8	Lotus	48.7805	2.2	0	0	0	0	0	0	0	0
Gp4	Replicate8	Lotus	NA	0.17	0	0	0	0	0	0	0	0
Gp4+5	Replicate8	Lotus	14.7059	0.2	0	0	0	0	0	0	0	0
Gp5	Replicate8	Lotus	NA	NA	0	0	0	0	0	0	0	0
LPA54	Replicate8	Lotus	87.8049	0.6	0	0	0	0	0	0	0	0
Natural	Replicate8	Lotus	38.4615	0.1	0	0	0	0	0	0	0	0
NM	Replicate8	Lotus	0	1	0	0	0	0	0	0	0	0
5B	Replicate8	Prunella	85.7143	0.5	0	0	0	0	0	0	0	0
A1	Replicate8	Prunella	93.3333	0.074	0	0	0	0	0	0	0	0
A4	Replicate8	Prunella	100	0.013	0	0	0	0	0	0	0	0
All	Replicate8	Prunella	79.3103	0.054	0	0	0	0	0	0	0	0
DAOM229457	Replicate8	Prunella	82.6923	0.6	0	0	0	0	0	0	0	0
DAOM240158	Replicate8	Prunella	NA	NA	0	0	0	0	0	0	0	0
DAOM240409	Replicate8	Prunella	NA	NA	0	0	0	0	0	0	0	0
DAOMMiroslave	Replicate8	Prunella	79.6296	0.5	0	0	0	0	0	0	0	0
ESLQS69	Replicate8	Prunella	76.9231	1.3	0	0	0	0	0	0	0	0
Gp1	Replicate8	Prunella	45.4545	0.3	0	0	0	0	0	0	0	0
Gp4	Replicate8	Prunella	73.3333	0.7	0	0	0	0	0	0	0	0
Gp4+5	Replicate8	Prunella	NA	NA	0	0	0	0	0	0	0	0
Gp5	Replicate8	Prunella	NA	NA	0	0	0	0	0	0	0	0
LPA54	Replicate8	Prunella	NA	NA	0	0	0	0	0	0	0	0
Natural	Replicate8	Prunella	60	0.377	0	0	0	0	0	0	0	0
NM	Replicate8	Prunella	0	0.453	0	0	0	0	0	0	0	0
5B	Replicate8	Trifolium	47.0588	2	2	1	0	1	0	0	0	0
A1	Replicate8	Trifolium	54.6667	0.7	0	0	0	0	0	0	0	0
A4	Replicate8	Trifolium	75.4717	1.8	0	0	0	0	0	0	0	0
All	Replicate8	Trifolium	64.4068	3.3	2	1	0	1	0	0	0	0
DAOM229457	Replicate8	Trifolium	96.4912	3.8	3	3	0	0	0	0	0	0
DAOM240158	Replicate8	Trifolium	63.4615	3.3	7	4	2	1	0	0	0	0
DAOM240409	Replicate8	Trifolium	47.8261	1.3	0	0	0	0	0	0	0	0
DAOMMiroslave	Replicate8	Trifolium	78.7879	0.9	0	0	0	0	0	0	0	0
ESLQS69	Replicate8	Trifolium	62.7451	3.3	6	2	3	1	1	0	0	1
Gp1	Replicate8	Trifolium	55.814	6.5	6	1	5	0	3	1	0	2
Gp4	Replicate8	Trifolium	100	0.3	0	0	0	0	0	0	0	0
Gp4+5	Replicate8	Trifolium	59.2593	5.3	4	2	0	2	0	0	0	0
Gp5	Replicate8	Trifolium	81.3953	0.5	0	0	0	0	0	0	0	0
LPA54	Replicate8	Trifolium	48	3	1	1	0	0	0	0	0	0
Natural	Replicate8	Trifolium	55.2632	1.6	0	0	0	0	0	0	0	0
NM	Replicate8	Trifolium	0	1.4	0	0	0	0	0	0	0	0
5B	Replicate9	Arrhenatherum	98	2.3	0	0	0	0	0	0	0	0
A1	Replicate9	Arrhenatherum	89.7059	8	0	0	0	0	0	0	0	0
A4	Replicate9	Arrhenatherum	0	7.4	0	0	0	0	0	0	0	0
All	Replicate9	Arrhenatherum	31.9149	4.3	0	0	0	0	0	0	0	0
DAOM229457	Replicate9	Arrhenatherum	47.3684	3.2	0	0	0	0	0	0	0	0
DAOM240158	Replicate9	Arrhenatherum	28.9474	6.1	0	0	0	0	0	0	0	0
DAOM240409	Replicate9	Arrhenatherum	27.6596	7.3	0	0	0	0	0	0	0	0
DAOMMiroslave	Replicate9	Arrhenatherum	71.875	1.086	0	0	0	0	0	0	0	0
ESLQS69	Replicate9	Arrhenatherum	6.81818	0.9	0	0	0	0	0	0	0	0
Gp1	Replicate9	Arrhenatherum	41.5094	8.3	0	0	0	0	0	0	0	0
Gp4	Replicate9	Arrhenatherum	82.9268	0.61	0	0	0	0	0	0	0	0
Gp4+5	Replicate9	Arrhenatherum	56.7568	4.3	0	0	0	0	0	0	0	0
Gp5	Replicate9	Arrhenatherum	74.1935	2.5	0	0	0	0	0	0	0	0
LPA54	Replicate9	Arrhenatherum	49.1803	0.68	0	0	0	0	0	0	0	0
Natural	Replicate9	Arrhenatherum	9.25926	3.7	0	0	0	0	0	0	0	0
NM	Replicate9	Arrhenatherum	0	4.1	0	0	0	0	0	0	0	0
5B	Replicate9	Festuca	79.4872	12.9	23	7	16	0	15	15	0	0
A1	Replicate9	Festuca	72.7273	10.9	0	0	0	0	0	0	0	0
A4	Replicate9	Festuca	0	12.5	0	0	0	0	0	0	0	0
All	Replicate9	Festuca	29.8246	13.2	0	0	0	0	0	0	0	0
DAOM229457	Replicate9	Festuca	55.5556	24.1	0	0	0	0	0	0	0	0
DAOM240158	Replicate9	Festuca	41.25	24	0	0	0	0	0	0	0	0
DAOM240409	Replicate9	Festuca	50	4.6	0	0	0	0	0	0	0	0
DAOMMiroslave	Replicate9	Festuca	76.3636	5.7	0	0	0	0	0	0	0	0
ESLQS69	Replicate9	Festuca	7.69231	13.7	0	0	0	0	0	0	0	0
Gp1	Replicate9	Festuca	61.5385	17.9	0	0	0	0	0	0	0	0
Gp4	Replicate9	Festuca	90.2439	7.2	0	0	0	0	0	0	0	0
Gp4+5	Replicate9	Festuca	48	4.5	0	0	0	0	0	0	0	0
Gp5	Replicate9	Festuca	58.3333	16	0	0	0	0	0	0	0	0
LPA54	Replicate9	Festuca	74.4186	12.2	0	0	0	0	0	0	0	0
Natural	Replicate9	Festuca	8.33333	13.5	0	0	0	0	0	0	0	0
NM	Replicate9	Festuca	0	7.5	0	0	0	0	0	0	0	0
5B	Replicate9	Knautia	82.4561	0.514	0	0	0	0	0	0	0	0
A1	Replicate9	Knautia	68.1818	0.329	0	0	0	0	0	0	0	0
A4	Replicate9	Knautia	NA	NA	0	0	0	0	0	0	0	0
All	Replicate9	Knautia	82.7586	0.423	0	0	0	0	0	0	0	0
DAOM229457	Replicate9	Knautia	51.5625	1.025	0	0	0	0	0	0	0	0
DAOM240158	Replicate9	Knautia	80.3279	0.256	0	0	0	0	0	0	0	0
DAOM240409	Replicate9	Knautia	88.6792	0.445	0	0	0	0	0	0	0	0
DAOMMiroslave	Replicate9	Knautia	78.9474	0.123	0	0	0	0	0	0	0	0
ESLQS69	Replicate9	Knautia	13.0435	0.047	0	0	0	0	0	0	0	0
Gp1	Replicate9	Knautia	51.1628	2.082	0	0	0	0	0	0	0	0
Gp4	Replicate9	Knautia	NA	NA	0	0	0	0	0	0	0	0
Gp4+5	Replicate9	Knautia	83.3333	0.836	0	0	0	0	0	0	0	0
Gp5	Replicate9	Knautia	87.8788	0.051	0	0	0	0	0	0	0	0
LPA54	Replicate9	Knautia	63.4921	0.244	0	0	0	0	0	0	0	0
Natural	Replicate9	Knautia	29.7872	0.419	0	0	0	0	0	0	0	0
NM	Replicate9	Knautia	NA	NA	0	0	0	0	0	0	0	0
5B	Replicate9	Lotus	53.125	1.257	0	0	0	0	1	1	0	0
A1	Replicate9	Lotus	NA	0.003	0	0	0	0	0	0	0	0
A4	Replicate9	Lotus	11.1111	0.677	0	0	0	0	0	0	0	0
All	Replicate9	Lotus	50	0.739	0	0	0	0	0	0	0	0
DAOM229457	Replicate9	Lotus	77.2727	0.355	0	0	0	0	0	0	0	0
DAOM240158	Replicate9	Lotus	72.093	1.748	0	0	0	0	0	0	0	0
DAOM240409	Replicate9	Lotus	36.3636	0.423	0	0	0	0	0	0	0	0
DAOMMiroslave	Replicate9	Lotus	100	0.031	0	0	0	0	0	0	0	0
ESLQS69	Replicate9	Lotus	21.7391	0.191	0	0	0	0	0	0	0	0
Gp1	Replicate9	Lotus	44	1.746	0	0	0	0	0	0	0	0
Gp4	Replicate9	Lotus	106.667	0.692	0	0	0	0	0	0	0	0
Gp4+5	Replicate9	Lotus	84	1.411	0	0	0	0	0	0	0	0
Gp5	Replicate9	Lotus	NA	0.003	0	0	0	0	0	0	0	0
LPA54	Replicate9	Lotus	NA	0.67	0	0	0	0	0	0	0	0
Natural	Replicate9	Lotus	42.2222	0.041	0	0	0	0	0	0	0	0
NM	Replicate9	Lotus	2.22222	0.167	0	0	0	0	0	0	0	0
5B	Replicate9	Prunella	NA	NA	0	0	0	0	0	0	0	0
A1	Replicate9	Prunella	NA	NA	0	0	0	0	0	0	0	0
A4	Replicate9	Prunella	6.25	0.169	0	0	0	0	0	0	0	0
All	Replicate9	Prunella	31.25	0.224	0	0	0	0	0	0	0	0
DAOM229457	Replicate9	Prunella	33.3333	0.168	0	0	0	0	0	0	0	0
DAOM240158	Replicate9	Prunella	76.5957	0.641	0	0	0	0	0	0	0	0
DAOM240409	Replicate9	Prunella	50	0.019	0	0	0	0	0	0	0	0
DAOMMiroslave	Replicate9	Prunella	NA	NA	0	0	0	0	0	0	0	0
ESLQS69	Replicate9	Prunella	48.3333	0.094	0	0	0	0	0	0	0	0
Gp1	Replicate9	Prunella	55.2632	0.591	0	0	0	0	0	0	0	0
Gp4	Replicate9	Prunella	NA	NA	0	0	0	0	0	0	0	0
Gp4+5	Replicate9	Prunella	45.4545	0.033	0	0	0	0	0	0	0	0
Gp5	Replicate9	Prunella	66.6667	0.012	0	0	0	0	0	0	0	0
LPA54	Replicate9	Prunella	NA	NA	0	0	0	0	0	0	0	0
Natural	Replicate9	Prunella	38	0.445	0	0	0	0	0	0	0	0
NM	Replicate9	Prunella	0	0.277	0	0	0	0	0	0	0	0
5B	Replicate9	Trifolium	91.8033	6.3	0	0	0	0	0	0	0	0
A1	Replicate9	Trifolium	90.4762	1.343	0	0	0	0	0	0	0	0
A4	Replicate9	Trifolium	5.97015	2.513	4	1	2	1	0	0	0	0
All	Replicate9	Trifolium	20	0.33	0	0	0	0	0	0	0	0
DAOM229457	Replicate9	Trifolium	67.7966	7.8	7	4	1	2	0	0	0	0
DAOM240158	Replicate9	Trifolium	69.5652	4.3	5	1	3	1	0	0	0	0
DAOM240409	Replicate9	Trifolium	NA	NA	0	0	0	0	0	0	0	0
DAOMMiroslave	Replicate9	Trifolium	74	1.654	0	0	0	0	0	0	0	0
ESLQS69	Replicate9	Trifolium	44.9275	0.452	0	0	0	0	0	0	0	0
Gp1	Replicate9	Trifolium	68.4211	0.663	0	0	0	0	0	0	0	0
Gp4	Replicate9	Trifolium	44.186	1.1	0	0	0	0	0	0	0	0
Gp4+5	Replicate9	Trifolium	85.2941	3.85	0	0	0	0	0	0	0	0
Gp5	Replicate9	Trifolium	67.8571	1.094	0	0	0	0	0	0	0	0
LPA54	Replicate9	Trifolium	46.4286	NA	0	0	0	0	0	0	0	0
Natural	Replicate9	Trifolium	21.2766	1.281	0	0	0	0	0	0	0	0
NM	Replicate9	Trifolium	0	0.069	0	0	0	0	0	0	0	0
